# Supplementary material for: Causal Association Between the Mucosal and Luminal Microbiotas from the Gastrointestinal Tract of Weaned Piglets Using Bayesian Network
Source: Microorganisms. 2025 Jan 24;13(2):256. doi: 10.3390/microorganisms13020256 (PMC11858346; doi:10.3390/microorganisms13020256)
Supplement: Supplementary file 1 [file microorganisms-13-00256-s001.zip]

Archive with 2 entries (2 files):
- Yoshimura_pig microbiota Suppl Figures.pptx
- Yoshimura_pig microbiota Suppl Tables.xlsx
