# Supplementary material for: Causal Association Between the Mucosal and Luminal Microbiotas from the Gastrointestinal Tract of Weaned Piglets Using Bayesian Network
Source: Microorganisms. 2025 Jan 24;13(2):256. doi: 10.3390/microorganisms13020256 (PMC11858346; doi:10.3390/microorganisms13020256)
Supplement: Supplementary file 1 [file microorganisms-13-00256-s001.zip › Yoshimura_pig microbiota Suppl Tables.xlsx]

## Sheet: Table S1
Table S1 Estimated chemical composition of diets.
	Prestarter diet	Starter diet
Gradients	Premia-multi prestarter	High-skill starter
Crude protein (%)	21	19
Crude ash (%)	4.5	4.6
Crude fiber (%)	1	3
Crude fat (%)	6	5.5
Net Energy (kcal/kg)	2800	2460
Avilamycin (mg/kg)	40	20

## Sheet: Table S2
Table S2 Genera abundances that significantly differed in the gut microbiotas between the inter- and intra-regions of the alimentary tracts of weaned pigs.
			Mucosa																						Digesta																						Kruskal-Wallis
Order	Family	Genus		Stomach			Jejunum			Ileum			Cecum			Pcoximal colon			Distal colon			Rectum				Stomach			Jejunum			Ileum			Cecum			Pcoximal colon			Distal colon			Rectum			test P value
Lactobacillales	Lactobacillaceae	Lactobacillus	34.3544	±	8.39761	3.93146	±	1.0485	10.4714	±	5.65385	0.718636	±	0.095661	0.946918	±	0.246866	1.65806	±	0.268871	1.53689	±	0.232383		57.807	±	5.23082	68.8555	±	5.86584	30.9544	±	8.42807	13.2544	±	2.32976	10.3548	±	1.26259	8.40878	±	1.0127	7.54799	±	0.787068		<0.01
Clostridiales	Clostridiaceae	Clostridium_sensu_stricto_1	0.586831	±	0.25538	1.67477	±	0.264229	3.10725	±	0.833178	0.282516	±	0.0423061	0.492402	±	0.102249	0.596874	±	0.0956107	0.714593	±	0.137161		0.580967	±	0.269292	0.757443	±	0.406681	23.0739	±	5.49011	2.66235	±	0.486402	3.45055	±	0.474369	3.15711	±	0.562529	5.94663	±	1.94061		<0.01
Campylobacterales	Campylobacteraceae	Campylobacter	1.60879	±	1.14193	1.08813	±	0.362273	1.4447	±	0.504397	9.33112	±	3.02923	22.1615	±	2.76825	13.0228	±	4.3184	13.4296	±	3.26248		0.00405377	±	0.00267114	0.00589404	±	0.00589404	0	±	0	0.069564	±	0.0398648	0.0403429	±	0.0116292	0.00249301	±	0.00169639	0.00111421	±	0.00111421		<0.01
Lactobacillales	Streptococcaceae	Streptococcus	4.34599	±	1.92773	1.14134	±	0.251982	3.99528	±	1.67943	0.529469	±	0.154725	0.58913	±	0.157884	1.25624	±	0.200685	1.65686	±	0.462801		13.2213	±	3.88412	21.8899	±	5.97976	20.0341	±	5.8057	6.68114	±	0.804132	8.04408	±	1.06341	9.41438	±	0.812743	11.9447	±	1.17118		<0.01
Campylobacterales	Helicobacteraceae	Helicobacter	13.7729	±	8.3301	3.93182	±	2.17099	20.3105	±	8.17621	10.8244	±	4.31245	6.84129	±	2.13671	4.84807	±	2.08866	7.13668	±	2.48899		0.0335431	±	0.0335431	0	±	0	0	±	0	0.000693073	±	0.000693073	0.00169497	±	0.00169497	0	±	0	0.000981258	±	0.000981258		<0.01
Bacteroidales	Prevotellaceae	Prevotella	7.90502	±	3.69955	16.1455	±	1.80488	11.5662	±	0.860779	11.8112	±	1.7693	10.4945	±	1.03581	11.6033	±	2.08035	10.5472	±	1.68148		0.326662	±	0.138518	0.002849	±	0.002849	0	±	0	2.15702	±	0.528352	1.94785	±	0.487498	2.75156	±	0.848933	1.89148	±	0.878705		<0.01
Chlamydiales	Chlamydiaceae	Chlamydia	0.0561566	±	0.0489452	0.147497	±	0.037038	1.01193	±	0.908313	7.01429	±	3.02732	4.64208	±	2.46372	8.75663	±	4.06193	11.3068	±	3.74002		0	±	0	0.0039886	±	0.0039886	0.0135452	±	0.0135452	0.215708	±	0.108937	0.47518	±	0.256287	0.335846	±	0.147088	0.78168	±	0.321834		<0.01
Erysipelotrichales	Erysipelotrichaceae	Turicibacter	0.171155	±	0.102238	0.301907	±	0.0381777	1.22219	±	0.374779	0.202481	±	0.0376436	0.146372	±	0.0210752	0.141528	±	0.0131449	0.14366	±	0.024633		0.0591326	±	0.0173418	0.304381	±	0.237658	10.4285	±	2.59559	2.61102	±	0.452974	1.97682	±	0.420685	1.04413	±	0.281711	0.833183	±	0.142243		<0.01
Pasteurellales	Pasteurellaceae	Actinobacillus	4.47989	±	1.75612	0.0647205	±	0.0234192	0.364748	±	0.144423	0.0144702	±	0.0144702	0.0167001	±	0.0167001	0.00199469	±	0.00199469	0.00482114	±	0.00482114		10.1334	±	2.67538	0	±	0	0.0551797	±	0.0274317	0.216292	±	0.130901	0.0894119	±	0.0602792	0.0462596	±	0.0271592	0	±	0		<0.01
Bacteroidales	Prevotellaceae	Alloprevotella	1.88982	±	0.584177	4.31674	±	0.435162	2.89668	±	0.578806	9.04796	±	1.61423	4.86236	±	0.418773	3.0015	±	0.314462	2.68165	±	0.881253		0.490945	±	0.176621	0	±	0	0	±	0	4.94963	±	1.41056	2.551	±	1.18055	1.60413	±	0.714492	0.134266	±	0.0666249		<0.01
Oscillospirales	Ruminococcaceae	Subdoligranulum	0.413114	±	0.191497	0.976233	±	0.140957	0.656267	±	0.19127	0.992943	±	0.234597	0.657064	±	0.10871	0.678827	±	0.141608	0.581572	±	0.229706		0.134976	±	0.0773664	0.0466735	±	0.0224499	0.00372763	±	0.00372763	9.0054	±	0.724364	7.09426	±	0.885484	4.07294	±	0.583468	3.00261	±	0.750459		<0.01
Veillonellales-Selenomonadales	Selenomonadaceae	Anaerovibrio	1.21723	±	0.515374	7.35133	±	0.950784	4.34884	±	0.830739	7.12867	±	0.796648	5.88564	±	0.786945	3.26854	±	0.599399	3.32555	±	1.06852		0.025229	±	0.0119463	0	±	0	0	±	0	0.230199	±	0.0919639	0.202837	±	0.157105	0.558492	±	0.220251	0.145066	±	0.118433		<0.01
Peptostreptococcales-Tissierellales	Peptostreptococcaceae	Terrisporobacter	0.1353	±	0.0726449	0.197222	±	0.0457909	0.505784	±	0.0953495	0.0832412	±	0.0202773	0.0643463	±	0.0255116	0.150415	±	0.0305083	0.181809	±	0.0303673		0.130529	±	0.035186	0.252817	±	0.112693	6.34623	±	1.07098	1.60738	±	0.396793	1.96654	±	0.467962	1.58625	±	0.431612	2.61434	±	0.736576		<0.01
c__Bacilli unknown	–	–	1.56433	±	0.250567	0.254836	±	0.0435218	0.585288	±	0.373723	0.0975749	±	0.0261605	0.123551	±	0.0526776	0.255519	±	0.0281832	0.311383	±	0.0803309		5.67824	±	0.891774	4.88496	±	0.991989	2.84314	±	0.263839	1.59034	±	0.301175	1.51272	±	0.261522	1.5678	±	0.197891	1.33349	±	0.155138		<0.01
Clostridia_UCG-014	Clostridia_UCG-014	–	0.816719	±	0.447932	1.62592	±	0.203909	0.704448	±	0.17708	1.62135	±	0.342394	0.977247	±	0.158131	1.17684	±	0.256517	0.942638	±	0.283746		0.0657495	±	0.04457	0.0167818	±	0.0119718	0	±	0	5.53701	±	0.51999	5.28014	±	0.613145	3.93809	±	0.535903	3.18977	±	0.374254		<0.01
Lachnospirales	Lachnospiraceae	unknown	1.97001	±	1.22102	5.34109	±	0.239708	2.46061	±	0.339859	3.47923	±	0.347614	2.86452	±	0.407829	3.37022	±	0.426483	3.02003	±	0.468622		0.0375367	±	0.0240415	0	±	0	0	±	0	2.18119	±	0.573776	2.8561	±	0.859649	3.60316	±	1.0188	1.62783	±	0.507824		<0.01
Spirochaetales	Spirochaetaceae	Treponema	0.223077	±	0.153343	1.88397	±	0.389279	1.38468	±	0.395629	1.19852	±	0.216256	5.29574	±	2.35322	2.90272	±	0.599081	2.73135	±	0.84014		0.00853911	±	0.00567781	0	±	0	0	±	0	0.238311	±	0.110584	0.707779	±	0.415441	0.475886	±	0.214752	0.33729	±	0.18799		<0.01
Bacteroidales	Prevotellaceae	Prevotellaceae_NK3B31_group	0.988959	±	0.327411	4.63866	±	1.05438	3.38552	±	0.969599	3.22528	±	0.496889	3.68574	±	0.971577	4.07725	±	0.955616	3.8878	±	1.05946		0.0425357	±	0.0302145	0	±	0	0	±	0	0.151936	±	0.0420701	0.229967	±	0.103866	0.824642	±	0.447366	0.959849	±	0.623955		<0.01
Bacteroidales	Muribaculaceae	–	0.72836	±	0.386095	2.52775	±	0.338687	1.48477	±	0.318062	1.37284	±	0.28997	1.63002	±	0.312333	2.9654	±	0.592057	2.92129	±	0.652575		0.0983707	±	0.0569453	0.00126614	±	0.00126614	0	±	0	1.53732	±	0.435547	2.09524	±	0.562701	4.2788	±	1.13674	4.13243	±	0.946983		<0.01
Oscillospirales	Oscillospiraceae	UCG-002	0.22284	±	0.109666	1.29468	±	0.352216	0.827491	±	0.290539	0.37521	±	0.113173	1.09668	±	0.314992	1.36341	±	0.294031	1.19389	±	0.366217		0.0717815	±	0.0411763	0	±	0	0	±	0	0.39049	±	0.110563	1.95634	±	0.813509	3.3381	±	0.905371	4.12549	±	0.975233		<0.01
Oscillospirales	Oscillospiraceae	UCG-005	0.454138	±	0.279481	1.64944	±	0.443814	0.920822	±	0.25199	1.14248	±	0.276609	1.00165	±	0.272186	1.41612	±	0.394787	1.15286	±	0.273414		0.0362102	±	0.0259236	0	±	0	0	±	0	3.57174	±	1.18568	4.11522	±	1.28516	3.35033	±	1.09528	3.84427	±	1.54584		<0.01
Christensenellales	Christensenellaceae	Christensenellaceae_R-7_group	0.0960008	±	0.0574054	0.308957	±	0.109688	0.223057	±	0.0746946	0.224778	±	0.0704874	0.37752	±	0.152055	0.596224	±	0.228396	0.718905	±	0.327905		0.0304504	±	0.0182182	0	±	0	0	±	0	1.6002	±	0.536289	2.0018	±	0.643635	2.57077	±	1.06374	4.01162	±	1.15675		<0.01
Lachnospirales	Lachnospiraceae	Blautia	0.313579	±	0.160707	0.45972	±	0.0724854	0.257987	±	0.0670615	0.244392	±	0.0332992	0.22466	±	0.0427447	0.363698	±	0.0725593	0.416281	±	0.0938021		0.0743722	±	0.0419264	0.0452482	±	0.0190939	0.00386678	±	0.00286702	3.71404	±	1.04798	3.15853	±	0.853091	2.67253	±	0.621129	2.34332	±	0.509756		<0.01
Peptostreptococcales-Tissierellales	Peptostreptococcaceae	Romboutsia	0	±	0	0.108443	±	0.0187231	0.323564	±	0.08037	0.0319311	±	0.0114829	0.0266851	±	0.0146917	0.0312332	±	0.0101076	0.024377	±	0.0121398		0.0185755	±	0.0118774	0.0920888	±	0.0543529	3.12091	±	0.707941	0.887984	±	0.166799	0.595533	±	0.105132	0.299101	±	0.100395	0.224256	±	0.0453725		<0.01
Acidaminococcales	Acidaminococcaceae	Phascolarctobacterium	0.81898	±	0.403526	2.43666	±	0.278652	1.34472	±	0.250678	1.82975	±	0.265873	1.62548	±	0.220777	2.07394	±	0.352791	1.84691	±	0.255785		0.100919	±	0.0625091	0	±	0	0	±	0	0.371462	±	0.161495	0.970621	±	0.414751	2.45024	±	0.68627	3.05848	±	0.811569		<0.01
Bacteroidales	Rikenellaceae	Rikenellaceae_RC9_gut_group	0.347075	±	0.157988	2.40675	±	0.518966	1.46464	±	0.437677	1.39772	±	0.327057	1.99203	±	0.379423	2.8234	±	0.431484	2.94238	±	0.613857		0.0242117	±	0.0200352	0	±	0	0	±	0	0.523479	±	0.111265	1.52128	±	0.302944	1.3586	±	0.410338	1.97474	±	0.860658		<0.01
Bacteroidales	Prevotellaceae	uncultured	1.02033	±	0.54914	2.27856	±	0.431664	1.63771	±	0.403644	2.93739	±	0.530232	1.59093	±	0.463959	1.49877	±	0.437748	1.37585	±	0.513924		0.0203269	±	0.0104451	0	±	0	0	±	0	0.175993	±	0.0590829	0.24717	±	0.054592	0.317067	±	0.0984453	0.20542	±	0.0730087		<0.01
Gastranaerophilales	–	–	0.43702	±	0.262319	2.66337	±	0.391271	1.17704	±	0.455307	2.44637	±	0.620059	1.06381	±	0.216315	1.5547	±	0.530116	1.21217	±	0.552969		0.0207133	±	0.0207133	0.00691501	±	0.00617103	0	±	0	0.0378546	±	0.0206104	0.122528	±	0.0400859	0.251857	±	0.0787958	0.614059	±	0.170281		<0.01
Aeromonadales	Succinivibrionaceae	Succinivibrio	0.137419	±	0.0604908	2.5873	±	0.944105	1.03893	±	0.366552	2.20251	±	1.01531	1.11393	±	0.465272	1.87106	±	1.3603	0.995352	±	0.529476		0.00878102	±	0.00563723	0	±	0	0	±	0	0.477071	±	0.419413	0.097733	±	0.0867839	0.162642	±	0.143006	0.0547021	±	0.045133		<0.01
Veillonellales-Selenomonadales	Selenomonadaceae	Selenomonas	0.175601	±	0.0980943	0.580415	±	0.133876	0.399099	±	0.114781	0.240963	±	0.070142	0.296996	±	0.0965491	0.480408	±	0.129661	0.506477	±	0.145623		0.0456914	±	0.0265741	0	±	0	0	±	0	0.712281	±	0.227094	1.10255	±	0.322792	2.40127	±	0.703697	1.74847	±	0.735254		<0.01
Oscillospirales	[Eubacterium]_coprostanoligenes_group	–	0.236133	±	0.109987	0.780578	±	0.175111	0.457097	±	0.129606	0.550483	±	0.1243	0.547838	±	0.109114	0.687276	±	0.134416	0.679504	±	0.126408		0.0321818	±	0.0205143	0	±	0	0	±	0	0.92643	±	0.305914	1.48773	±	0.418671	2.37934	±	0.444031	2.06739	±	0.454305		<0.01
Oscillospirales	Butyricicoccaceae	–	0.0282067	±	0.018327	0.261784	±	0.0755019	0.210815	±	0.057843	0.264149	±	0.0508209	0.204396	±	0.0785108	0.287599	±	0.0543913	0.290237	±	0.0401335		0.00550918	±	0.00355036	0.00168819	±	0.00168819	0.000828363	±	0.000828363	2.25396	±	0.777271	0.996313	±	0.449329	0.609991	±	0.272204	0.131608	±	0.0372405		<0.01
Bradymonadales	–	–	0.0157965	±	0.0102784	1.54073	±	0.511524	0.750527	±	0.264795	0.516997	±	0.193968	1.33133	±	0.420273	2.10759	±	0.46958	2.02391	±	0.482997		0.00270037	±	0.00270037	0	±	0	0	±	0	0.0033954	±	0.00215939	0.020277	±	0.0153399	0.0440228	±	0.020672	0.0138118	±	0.00679747		<0.01
Veillonellales-Selenomonadales	Veillonellaceae	Veillonella	2.03583	±	0.618828	0.0224565	±	0.0162006	0.115784	±	0.0675247	0	±	0	0	±	0	0.00143846	±	0.00143846	0.00429401	±	0.00429401		1.77889	±	0.591006	0.0855382	±	0.0520261	0.00820463	±	0.00734708	0.00130757	±	0.00130757	0.00172528	±	0.00172528	0.00123787	±	0.00123787	0	±	0		<0.01
Lachnospirales	Lachnospiraceae	Lachnospira	0.0892598	±	0.0577308	0.585834	±	0.122405	0.4542	±	0.118314	0.267537	±	0.0526754	0.25811	±	0.0569114	0.401613	±	0.0976861	0.43267	±	0.158429		0.0165622	±	0.00830918	0	±	0	0	±	0	2.03498	±	0.6718	2.002	±	0.660823	1.58225	±	0.624313	0.916821	±	0.496987		<0.01
Veillonellales-Selenomonadales	Veillonellaceae	Megasphaera	1.07607	±	0.619482	1.96264	±	0.481597	1.09549	±	0.251072	1.0198	±	0.24909	1.01936	±	0.395151	1.55474	±	0.65192	1.31029	±	0.530136		0.084184	±	0.0420931	0	±	0	0	±	0	0.179143	±	0.0574701	0.205974	±	0.0412683	1.26699	±	0.35635	0.530509	±	0.20548		<0.01
Oscillospirales	Ruminococcaceae	Faecalibacterium	0.955642	±	0.553624	1.85651	±	0.328964	1.0563	±	0.18651	1.38839	±	0.340395	1.1249	±	0.195765	1.29951	±	0.346126	1.14634	±	0.337126		0.0274509	±	0.0186548	0	±	0	0	±	0	1.48702	±	0.144253	1.65686	±	0.27131	1.72317	±	0.429302	0.776706	±	0.222388		<0.01
Oscillospirales	Oscillospiraceae	NK4A214_group	0.094868	±	0.0649049	0.403959	±	0.121027	0.31177	±	0.0737506	0.278391	±	0.0692532	0.556777	±	0.287818	0.780427	±	0.290687	0.851883	±	0.352015		0.0310767	±	0.0199063	0	±	0	0	±	0	0.295503	±	0.123472	0.521452	±	0.15197	1.09396	±	0.373483	1.82831	±	0.551805		<0.01
Erysipelotrichales	Erysipelotrichaceae	Holdemanella	0.189044	±	0.0896585	0.335139	±	0.0649036	0.107584	±	0.0443709	0.163369	±	0.0323126	0.150534	±	0.0474763	0.204544	±	0.0679517	0.220598	±	0.0963456		0.0530437	±	0.0331838	0.063863	±	0.0327308	0.000967511	±	0.000967511	1.8089	±	0.530288	1.47994	±	0.492339	1.00222	±	0.509205	1.14887	±	0.619548		<0.01
Methanobacteriales	Methanobacteriaceae	Methanosphaera	0.00349516	±	0.00349516	0.0556234	±	0.0236523	0.0198626	±	0.00960535	0.068868	±	0.0145174	0.0743098	±	0.0302213	0.0765766	±	0.0168641	0.163492	±	0.0660411		0.0113375	±	0.00743758	0.0314304	±	0.0175551	0	±	0	0.934108	±	0.240471	0.926385	±	0.254082	0.859229	±	0.24283	1.6211	±	0.475307		<0.01
Bacillales	Planococcaceae	Kurthia	0.0631675	±	0.0492964	0	±	0	0	±	0	0	±	0	0	±	0	0	±	0	0	±	0		1.53405	±	1.28654	0.12309	±	0.107641	0	±	0	0	±	0	0	±	0	0	±	0	0	±	0		<0.01
Erysipelotrichales	Erysipelotrichaceae	uncultured	0.0263799	±	0.020735	0.516294	±	0.185198	0.317626	±	0.144547	0.723251	±	0.258731	0.588928	±	0.165522	0.444986	±	0.134155	0.394036	±	0.120689		0.00738181	±	0.00474649	0.00388454	±	0.00251164	0	±	0	1.07594	±	0.446051	1.4217	±	0.534253	1.38313	±	0.404805	1.02674	±	0.227399		<0.01
Erysipelotrichales	Erysipelotrichaceae	Solobacterium	0.108797	±	0.0479517	0.366813	±	0.125089	0.253694	±	0.0824018	0.297776	±	0.101471	0.421438	±	0.164561	0.350982	±	0.108843	0.377402	±	0.0996153		0.0528971	±	0.03346	0.0108262	±	0.0108262	0.000988973	±	0.000988973	1.3435	±	0.421569	1.09686	±	0.298772	0.98308	±	0.218654	1.40766	±	0.324246		<0.01
Burkholderiales	T34	–	0.0432133	±	0.0194145	0.404772	±	0.167278	0.0828097	±	0.0197536	1.07647	±	0.723692	0.279787	±	0.120954	0.105117	±	0.0655495	0.0830715	±	0.0647649		0	±	0	0	±	0	0	±	0	0.851036	±	0.401073	1.39865	±	0.811469	0.063094	±	0.0345262	0.00352454	±	0.00171807		<0.01
Coriobacteriales	Atopobiaceae	Olsenella	0.0593804	±	0.0298439	0.122557	±	0.0157625	0.0667865	±	0.0156102	0.0856377	±	0.0124552	0.0971291	±	0.0361837	0.114457	±	0.0296292	0.0941101	±	0.0261533		0.039048	±	0.0228407	0.0102424	±	0.00784468	0.00123622	±	0.00123622	1.39329	±	0.260256	1.01194	±	0.136771	0.592169	±	0.220333	0.749045	±	0.348097		<0.01
Oscillospirales	Ruminococcaceae	Ruminococcus	1.1984	±	0.904468	1.35671	±	0.469505	1.10756	±	0.440375	0.462122	±	0.191919	0.808958	±	0.370049	1.28655	±	0.51585	1.18477	±	0.516988		0.0162173	±	0.00997878	0.0045584	±	0.0045584	0	±	0	0.95	±	0.217636	1.33161	±	0.336086	1.07357	±	0.253906	0.645606	±	0.266952		<0.01
Methanobacteriales	Methanobacteriaceae	Methanobrevibacter	0.0105686	±	0.0105686	0.086919	±	0.0397427	0.00722376	±	0.00722376	0.0499708	±	0.0396547	0.188778	±	0.107698	0.147016	±	0.0692197	0.263242	±	0.131042		0.0127367	±	0.00832131	0.000647199	±	0.000647199	0.00148982	±	0.00148982	0.0225719	±	0.012972	0.0931322	±	0.0555054	0.53548	±	0.294317	1.24539	±	0.757945		<0.01
Veillonellales-Selenomonadales	Selenomonadaceae	uncultured	0.277914	±	0.161735	0.961556	±	0.337955	0.818852	±	0.34239	1.14711	±	0.507896	0.625434	±	0.360316	0.599442	±	0.41189	0.481154	±	0.211073		0.0073432	±	0.00487543	0	±	0	0	±	0	0	±	0	0	±	0	0.0238783	±	0.0122447	0.00427822	±	0.00427822		<0.01
Lachnospirales	Lachnospiraceae	Dorea	0.0471846	±	0.0471846	0.168651	±	0.0410708	0.109917	±	0.0457099	0.0943036	±	0.0251842	0.0823328	±	0.0310613	0.122643	±	0.0435561	0.0896884	±	0.035421		0.0342545	±	0.022266	0.00880463	±	0.0056053	0	±	0	1.07883	±	0.307082	0.973343	±	0.323847	0.685118	±	0.209533	0.604198	±	0.139414		<0.01
Parameters indicates mean ± standard error (n=6).

## Sheet: Table S3
Table S3 Phylum abundances in the gut microbiotas between the within- and between-segments of the alimentary tracts in weaned pigs.
	Mucosa
	Stomach								Jejunum								Ileum								Cecum								Proximal colon								Distal colon								Rectum
Phylum	#1	#2	#3	#4	#5	#6	Avg		#1	#2	#3	#4	#5	#6	Avg		#1	#2	#3	#4	#5	#6	Avg		#1	#2	#3	#4	#5	#6	Avg		#1	#2	#3	#4	#5	#6	Avg		#1	#2	#3	#4	#5	#6	Avg		#1
d__Bacteria;p__Firmicutes	46.6372	32.5663	55.6404	84.1772	74.889	54.9963	58.1511		50.0093	48.8077	42.9939	50.6195	45.1491	49.0706	47.775		41.9383	39.3707	24.6056	72.1029	33.1639	47.6242	43.1343		41.6609	38.6325	29.2918	18.8098	35.085	30.0503	32.255		38.7001	25.1497	20.3811	30.0239	30.1412	28.8063	28.8671		42.752	38.8228	42.7268	24.0249	33.5433	24.7442	34.4357		41.01
d__Bacteria;p__Bacteroidota	2.61916	1.91204	32.7172	5.26583	14.8594	25.9306	13.884		37.1233	38.4007	30.8959	34.4174	31.7761	33.8971	34.4184		30.7429	31.5375	11.514	20.8399	22.4269	25.3304	23.732		40.1602	36.4219	27.2718	23.6103	30.6251	29.7425	31.3053		32.1469	28.2905	20.0383	23.0559	27.9273	25.1658	26.1041		32.5213	33.4977	29.5766	19.4916	30.0091	23.8885	28.1641		31.9764
d__Bacteria;p__Deferribacterota	0	0	0.0301356	0	0.0422744	0.167768	0.0400296		0	0.0324002	0.475322	0.184366	0.121696	0	0.135631		0	0.0528821	0.635116	0.0473634	0	0.141999	0.146227		0	0.126547	0.190467	0.0114299	0	0.27227	0.100119		0	0.0368426	3.00449	0.159399	0.200401	0.0473677	0.574749		0	0.0107216	0.168826	0.0409409	0	0	0.0367481		0
d__Bacteria;p__Campilobacterota	43.7672	36.5754	7.61426	0.0549404	2.70556	1.57282	15.3817		0.377133	2.19673	12.4821	0.995575	11.2906	2.77748	5.01994		18.789	15.2168	54.8248	0.773603	33.6086	7.34025	21.7589		6.35807	13.7106	13.6835	34.8878	18.4427	33.8503	20.1555		20.6248	27.0471	30.8716	28.9195	30.0267	36.5273	29.0028		12.8795	4.49948	11.9319	18.5388	19.9284	39.4471	17.8708		14.4343
d__Bacteria;p__Proteobacteria	6.80922	28.4908	2.66198	10.3288	5.53794	14.4175	11.3744		3.9767	1.85977	7.9177	7.5295	6.05774	4.04193	5.23056		4.15655	2.5119	5.94141	2.9839	8.78018	12.201	6.09582		4.94436	1.27734	6.75154	5.50158	5.69823	1.49157	4.27743		2.40585	0.303951	4.41599	1.5826	3.12053	0.791717	2.10344		1.80252	0.82556	9.46341	0.60667	2.20947	1.92089	2.80475		1.71653
d__Bacteria;p__Verrucomicrobiota	0	0.298904	0	0.0380357	0	0.020971	0.0596518		0.141892	0.479523	0.162782	0.376106	0.22987	0.410678	0.300142		0.108356	5.66499	0.307314	0.268393	0	0.207537	1.09277		1.23609	2.81568	18.6758	13.2777	6.11863	0.177567	7.05024		0.130167	15.6673	2.49534	7.89024	1.97538	0.412776	4.76187		1.60519	12.4299	0.30115	27.6165	6.93048	5.2241	9.01788		1.71331
d__Archaea;p__Euryarchaeota	0	0	0	0	0.0634115	0.020971	0.0140637		0.119488	0.123121	0	0.103245	0.114935	0.394467	0.142542		0.0433426	0.026441	0	0	0.0381194	0.054615	0.0270863		0.0616232	0.0870012	0	0.144778	0.0822519	0.337378	0.118839		0.125679	0.0322373	0	0.717295	0.0334001	0.669915	0.263088		0.17456	0.0393124	0.0136886	0.547119	0.189876	0.376997	0.223592		0.289846
d__Bacteria;p__Cyanobacteria	0.005973	0	1.09493	0.0211309	0.0845487	1.41554	0.43702		1.96781	4.09539	3.62677	2.42625	1.92009	1.97774	2.66901		0.827843	3.40428	0.778529	0.599937	0.381194	1.07045	1.17704		3.22616	4.72575	2.94221	0.552444	2.12484	1.10684	2.44637		1.14458	1.79147	1.21994	0.26187	1.28829	0.676682	1.06381		1.02838	3.16286	3.07994	0.178651	1.4888	0.400934	1.5566		0.682748
d__Bacteria;p__Actinobacteriota	0.0268785	0	0.0703164	0.0126786	0.380469	0.534759	0.17085		0.276315	0.129601	0.162782	0.376106	0.175783	0.270183	0.231795		0.247053	0.0528821	0.0409752	0.0631512	0.190597	0.141999	0.122776		0.159495	0.098865	0.0751842	0.091439	0.283312	0.10654	0.135806		0.314197	0.119738	0.166356	0	0.0763432	0.0473677	0.120667		0.288403	0.300204	0.260084	0.186095	0.250291	0.0658249	0.22515		0.257641
d__Bacteria;p__Patescibacteria	0	0	0	0	0.0634115	0	0.0105686		0.108286	0.181441	0	0.0294985	0.0608478	0.0594402	0.0732522		0.0563454	0.105764	0	0	0	0.065538	0.0379412		0.221119	0.363823	0	0.0876291	0.123378	0.0947026	0.148442		0.0897706	0.142765	0	0.330183	0.0190858	0.0609013	0.107118		0.0910747	0.368107	0.0136886	0.141432	0.0863073	0.0478727	0.124747		0.0933947
d__Archaea;p__Thermoplasmatota	0	0	0	0	0	0	0		0	0	0	0	0.0540869	0	0.00901449		0	0	0	0	0	0	0		0	0.0079092	0	0	0.0274173	0	0.00588775		0.0134656	0	0.0403287	0	0	0	0.00896571		0	0	0.0775689	0.0148876	0.0431537	0	0.0226017		0
d__Bacteria;p__Spirochaetota	0.029865	0.0427006	0.050226	0.0126786	1.03572	0.230681	0.233645		3.13282	1.20529	0.950645	1.57817	1.8998	3.09089	1.97627		1.59067	0.945267	0.839992	1.08936	0.90216	3.34244	1.45165		0.960597	0.707874	1.01248	2.33551	1.20179	1.30808	1.25439		2.67068	0.704615	16.812	3.66617	4.3611	4.08716	5.38362		3.40392	2.14431	2.04417	5.83594	3.40482	1.46012	3.04888		3.9097
d__Bacteria;p__Desulfobacterota	0.0567435	0	0	0.0380357	0.0634115	0.0733983	0.0385982		2.46817	2.19025	0.306029	0.759587	1.00737	3.7015	1.73882		1.26127	0.826282	0	0.552573	0.317662	2.00983	0.827936		0.913474	0.953059	0.105258	0.411476	0.150795	1.34951	0.647262		1.51264	0.681588	0.554519	2.78948	0.801603	2.68643	1.50438		3.09654	3.7454	0.342216	2.11776	1.85992	2.37568	2.25625		3.47493
d__Bacteria;p__Fusobacteriota	0.035838	0.0427006	0	0	0.0634115	0.0838838	0.037639		0	0	0	0	0.0135217	0.0216146	0.00585606		0	0	0	0	0	0	0		0	0	0	0	0	0	0		0	0	0	0	0	0	0		0	0	0	0	0	0	0		0
d__Bacteria;p__Synergistota	0	0	0	0	0	0	0		0.0298719	0.0324002	0.0260451	0.0442478	0.0405652	0.0270183	0.0333581		0	0.0330513	0	0	0	0	0.00550855		0	0	0	0.0190498	0.0182782	0.0236756	0.0101673		0	0	0	0	0.0190858	0	0.00318097		0.0265634	0.0321647	0	0.0074438	0.0258922	0	0.015344		0
d__Bacteria;p__WPS-2	0	0	0	0	0	0.0419419	0.00699032		0	0	0	0.258112	0	0	0.0430187		0	0	0	0.0315756	0	0	0.0052626		0	0	0	0.0380996	0	0	0.00634993		0	0	0	0.159399	0	0	0.0265665		0	0.0142954	0	0.119101	0	0	0.0222327		0.00966152
d__Archaea;p__Nanoarchaeota	0	0.0379561	0.120542	0	0.211372	0.104855	0.0791208		0	0	0	0	0.0676087	0.113477	0.0301809		0	0	0.307314	0	0.0889454	0.229383	0.104274		0.0543734	0	0	0.0457195	0	0.0236756	0.0206281		0	0	0	0	0.0095429	0.0203004	0.00497389		0.0189739	0	0	0.0669942	0	0.0478727	0.0223068		0
d__Bacteria;p__Planctomycetota	0	0	0	0	0	0	0		0.145626	0	0	0.0368732	0	0.0216146	0.0340189		0.0693481	0.0198308	0	0.0789391	0	0	0.0280197		0.0253743	0	0	0.0990589	0	0	0.0207389		0.0583509	0	0	0.44404	0	0	0.0837318		0.113843	0	0	0.383356	0	0	0.0828665		0.222215
d__Bacteria;p__Fibrobacterota	0	0	0	0	0	0	0		0.123222	0.0648004	0	0.0221239	0	0	0.0350243		0.108356	0.0132205	0	0	0.0508259	0	0.0287338		0.0181245	0.059319	0	0.0152398	0.0182782	0.0236756	0.0224395		0.0628394	0.0322373	0	0	0	0	0.0158461		0.151791	0.107216	0	0.0186095	0.0302076	0	0.051304		0.199672
d__Bacteria;p__Dependentiae	0	0	0	0	0	0	0		0	0	0	0	0	0	0		0	0	0	0	0	0	0		0	0	0	0	0	0	0		0	0	0	0	0	0	0		0	0	0	0	0	0	0		0
d__Archaea;p__Aenigmarchaeota	0	0	0	0	0	0.0419419	0.00699032		0	0	0	0	0	0.0324219	0.00540365		0	0	0.204876	0	0.0508259	0	0.042617		0	0	0	0	0	0	0		0	0	0	0	0	0	0		0	0	0	0.0111657	0	0	0.00186095		0
d__Bacteria;p__Deinococcota	0	0	0	0	0	0.0524274	0.0087379		0	0	0	0	0	0	0		0	0	0	0	0	0	0		0	0	0	0	0	0	0		0	0	0	0	0	0	0		0	0	0	0	0	0	0		0
d__Eukaryota;p__Retaria	0.011946	0.0332116	0	0.0507142	0	0.293593	0.0649109		0	0.200881	0	0.243363	0	0.0918621	0.089351		0.0606796	0.218139	0	0.568361	0	0.240306	0.181248		0	0.0118638	0	0.0609593	0	0.0414324	0.0190426		0	0	0	0	0	0	0		0.0455373	0	0	0.0521066	0	0	0.016274		0
d__Bacteria;p__Abditibacteriota	0	0	0	0	0	0	0		0	0	0	0	0.0202826	0	0.00338043		0	0	0	0	0	0	0		0	0	0	0	0	0	0		0	0	0	0	0	0	0		0	0	0	0	0	0	0		0
d__Bacteria;p__Acidobacteriota	0	0	0	0	0	0	0		0	0	0	0	0	0	0		0	0	0	0	0	0	0		0	0	0	0	0	0	0		0	0	0	0	0	0	0		0	0	0	0	0	0	0		0
d__Bacteria;p__Chloroflexi	0	0	0	0	0	0	0		0	0	0	0	0	0	0		0	0	0	0	0	0	0		0	0	0	0	0	0	0		0	0	0	0	0	0	0		0	0	0	0	0	0	0		0.00966152
Top 3 most abundant phylums are highlighted in yellow in each region.
[truncated: 55 more columns]

## Sheet: Table S4
Table S4 Genus abundances in the gut microbiotas within- and between-segments of the alimentary tracts in weaned pigs.
	Mucosa
	Stomach								Jejunum								Ileum								Cecum								Proximal colon								Distal colon								Rectum
Genus	#1	#2	#3	#4	#5	#6	Avg		#1	#2	#3	#4	#5	#6	Avg		#1	#2	#3	#4	#5	#6	Avg		#1	#2	#3	#4	#5	#6	Avg		#1	#2	#3	#4	#5	#6	Avg		#1	#2	#3	#4	#5	#6	Avg		#1
d__Bacteria;p__Firmicutes;c__Clostridia;o__Lachnospirales;f__Lachnospiraceae;g__Blautia	0	0	0.492215	0.0338095	0.359332	0.99612	0.313579		0.511557	0.602644	0.293007	0.626844	0.189304	0.534962	0.45972		0.312067	0.356954	0	0.473634	0.241423	0.163845	0.257987		0.18487	0.359869	0.165405	0.209548	0.333577	0.213081	0.244392		0.399479	0.142765	0.267177	0.125242	0.257658	0.155637	0.22466		0.531269	0.278761	0.606863	0.241923	0.379752	0.143618	0.363698		0.541045
d__Bacteria;p__Bacteroidota;c__Bacteroidia;o__Bacteroidales;f__Prevotellaceae;g__Prevotella	1.09903	0.986858	22.893	2.60756	4.65018	15.1935	7.90502		13.6365	18.1636	19.918	21.3496	14.1437	9.66173	16.1455		12.5433	14.7078	8.87113	12.3461	11.2071	9.72146	11.5662		12.6328	14.9563	15.7185	5.3949	14.6774	7.48742	11.8112		12.0382	11.7021	12.1339	7.98133	12.5203	6.59088	10.4945		12.7846	13.5378	19.1093	5.59029	12.5836	6.014	11.6033		12.6663
d__Bacteria;p__Firmicutes;c__Clostridia;o__Clostridia_UCG-014;f__Clostridia_UCG-014;g__Clostridia_UCG-014	0	0	2.55148	0.0380357	0.507292	1.8035	0.816719		1.85953	2.29393	1.9664	0.936578	1.38598	1.31309	1.62592		1.16158	1.33527	0.450727	0.268393	0.508259	0.502458	0.704448		1.78345	2.76031	1.40344	0.617213	2.33504	0.828648	1.62135		1.50366	1.11909	0.584766	0.660367	1.31215	0.683448	0.977247		1.3092	1.77263	1.85709	0.476403	1.26872	0.376997	1.17684		1.53296
d__Bacteria;p__Deferribacterota;c__Deferribacteres;o__Deferribacterales;f__Deferribacteraceae;g__Mucispirillum	0	0	0.0301356	0	0.0422744	0.167768	0.0400296		0	0.0324002	0.475322	0.184366	0.121696	0	0.135631		0	0.0528821	0.635116	0.0473634	0	0.141999	0.146227		0	0.126547	0.190467	0.0114299	0	0.27227	0.100119		0	0.0368426	3.00449	0.159399	0.200401	0.0473677	0.574749		0	0.0107216	0.168826	0.0409409	0	0	0.0367481		0
d__Bacteria;p__Firmicutes;c__Clostridia;o__Oscillospirales;f__Ruminococcaceae;g__UCG-001	0	0	0	0	0	0	0		0	0	0	0	0.0338043	0	0.00563406		0	0	0	0	0	0	0		0	0	0	0	0.0456955	0	0.00761591		0	0	0	0	0	0	0		0	0	0	0	0.0604151	0	0.0100692		0
d__Bacteria;p__Firmicutes;c__Clostridia;o__Clostridia_vadinBB60_group;f__Clostridia_vadinBB60_group;g__Clostridia_vadinBB60_group	0	0	0	0	0.232509	0	0.0387515		0.0634778	0.213841	0.0520901	0.221239	0	0.286394	0.139507		0.0866852	0.112374	0	0	0.0635324	0.174768	0.0728933		0.0616232	0.0870012	0.0551351	0.110489	0.0182782	0.0887837	0.0702184		0.130167	0.0921065	0.0756163	0.193556	0.0095429	0.0270673	0.0880093		0.242866	0.318073	0.0684431	0.66622	0.0345229	0.185507	0.252605		0.2512
d__Bacteria;p__Bacteroidota;c__Bacteroidia;o__Bacteroidales;f__Muribaculaceae;g__Muribaculaceae	0.11946	0.0759121	0.723255	0.0972023	2.53646	0.817867	0.72836		3.16642	3.55754	1.15249	2.29351	2.38659	2.60996	2.52775		2.32316	2.04257	0.143413	1.08936	1.71537	1.59476	1.48477		1.65658	2.21853	0.370909	1.88974	1.40285	0.698431	1.37284		2.32955	1.80068	0.453698	2.18604	2.08989	0.920287	1.63002		3.00546	4.32794	1.33692	3.91916	4.1557	1.04721	2.9654		3.12389
d__Bacteria;p__Bacteroidota;c__Bacteroidia;o__Bacteroidales;f__Prevotellaceae;g__Prevotellaceae_NK3B31_group	0.316569	0.507662	2.12958	0.156369	1.71211	1.11146	0.988959		7.85632	4.01763	1.61479	2.51475	4.22554	7.60294	4.63866		6.60541	3.18614	0.491703	1.49984	2.79543	5.73457	3.38552		5.07485	2.85522	1.54378	3.5966	2.48126	3.79994	3.22528		6.47246	2.6803	1.15945	2.00387	2.97738	6.82095	3.68574		6.18169	3.82045	1.90728	1.36594	3.82773	7.36042	4.07725		7.04969
d__Bacteria;p__Firmicutes;c__Clostridia;o__Lachnospirales;f__Lachnospiraceae;g__Lachnospiraceae_NK4A136_group	0	0	0	0	0	0	0		0.153094	0.116641	0.143248	0.0663717	0	0.0432292	0.0870972		0.0823509	0	0	0	0	0	0.0137252		0.0507485	0.0672282	0.0551351	0	0	0	0.028852		0.0718165	0.0414479	0	0	0	0	0.0188774		0.159381	0.0428862	0.0866947	0	0	0	0.0481603		0.103056
d__Bacteria;p__Firmicutes;c__Clostridia;o__Lachnospirales;f__Lachnospiraceae;g__[Eubacterium]_eligens_group	0.0209055	0	0.441989	0	0	0.0943693	0.0928773		0.657182	0.324002	0.332074	0.449853	0.0608478	0.102669	0.321105		0.390083	0.237969	0	0	0	0.152922	0.130162		0.173995	0.0632736	0.11027	0.0838191	0.050265	0	0.0802705		0.507204	0.0506586	0.14115	0.193556	0	0	0.148761		0.610959	0.096494	0.438036	0.0334971	0.142407	0.0658249	0.231203		0.576471
d__Bacteria;p__Firmicutes;c__Clostridia;o__Lachnospirales;f__Lachnospiraceae;g__Lachnospiraceae_NK4B4_group	0	0	0	0	0	0	0		0	0.103681	0	0	0	0	0.0172801		0	0	0	0	0	0	0		0	0	0	0	0	0	0		0	0	0	0	0	0	0		0.0303582	0.0321647	0	0	0	0.0299204	0.0154072		0
d__Bacteria;p__Firmicutes;c__Clostridia;o__Oscillospirales;f__Butyricicoccaceae;g__Butyricicoccus	0	0	0	0	0	0	0		0.0448079	0.0324002	0.0390676	0.0737463	0	0.0486329	0.0397758		0	0	0.0819504	0	0	0	0.0136584		0.0579983	0.0711828	0.0300737	0	0	0.0295946	0.0314749		0	0	0.0302465	0	0	0	0.00504108		0	0	0.0775689	0	0.0258922	0	0.0172435		0
d__Bacteria;p__Campilobacterota;c__Campylobacteria;o__Campylobacterales;f__Campylobacteraceae;g__Campylobacter	0.361367	0.0711676	7.25264	0.0295833	1.09913	0.838838	1.60879		0.377133	0.596164	0.520901	0.634218	1.89304	2.50729	1.08813		0.602462	3.39106	1.22926	0.726239	0.228717	2.49044	1.4447		6.32907	4.89184	13.5933	7.09414	1.82325	22.2551	9.33112		20.2253	14.8522	29.1274	18.0235	18.7947	31.9461	22.1615		12.8188	0.611129	10.0931	16.9421	6.30907	31.3626	13.0228		12.2283
d__Bacteria;p__Firmicutes;c__Bacilli;o__Erysipelotrichales;f__Erysipelatoclostridiaceae;g__UCG-004	0.0149325	0	0.0602712	0	0	0	0.012534		0.500355	0.622084	0.0716239	0.287611	0.135217	0.329623	0.324419		0.238384	0.323903	0.0409752	0.0315756	0.0635324	0.0873839	0.130959		0.485736	0.264958	0.0551351	0.186688	0.196491	0.213081	0.233681		0.516181	0.133554	0.120986	0.592053	0.176544	0.284206	0.303921		0.618549	0.589686	0.250958	0.368468	0.397014	0.239363	0.410673		0.753599
d__Bacteria;p__Proteobacteria;c__Gammaproteobacteria;o__Pseudomonadales;f__Moraxellaceae;g__Acinetobacter	1.24537	0.0616786	0.27122	0.228214	0.908899	0.838838	0.59237		1.07912	0.226801	0.332074	0.427729	0.736935	1.68594	0.7481		2.20614	0.356954	0.655603	0.536786	0.673443	0.404151	0.805512		0.0942473	0.0435006	0.0451105	0.0304797	0	0.0473513	0.0434482		0.30522	0.0460532	0.0151233	0	0	0	0.0610661		0.0493321	0.0679032	0	0.0521066	0.0215768	0.795883	0.164467		0.283405
d__Bacteria;p__Bacteroidota;c__Bacteroidia;o__Bacteroidales;f__Porphyromonadaceae;g__Porphyromonas	0.029865	0	0.140633	0.109881	0	0.125826	0.0677007		0	0	0	0	0	0	0		0	0	0	0	0	0	0		0	0	0	0	0	0	0		0	0	0	0	0	0	0		0	0	0	0	0	0	0		0
d__Bacteria;p__Firmicutes;c__Clostridia;o__Lachnospirales;f__Lachnospiraceae;g__Coprococcus	0.029865	0	0.713209	0	0.634115	1.78253	0.52662		0.522759	0.518403	0.527412	0.752212	0.452978	0.524154	0.549653		0.424757	0.323903	0.204876	0.252605	0.660737	0.141999	0.334813		0.376989	0.359869	0.310761	0.259077	0.297021	0.177567	0.296881		0.417433	0.299346	0.0907395	0.751452	0.324458	0.216538	0.349995		0.311172	0.400272	0.593174	0.487569	0.483321	0.0837772	0.393214		0.402564
d__Bacteria;p__Firmicutes;c__Clostridia;o__Oscillospirales;f__Ruminococcaceae;g__Pygmaiobacter	0	0	0	0	0	0	0		0	0	0	0	0	0	0		0	0	0	0	0	0	0		0	0	0	0	0	0	0		0.0134656	0	0	0	0	0	0.00224427		0	0	0	0	0	0	0		0
d__Bacteria;p__Firmicutes;c__Bacilli;o__Staphylococcales;f__Staphylococcaceae;g__Staphylococcus	0	0	0	0	0	0.251651	0.0419419		0	0	0	0.0294985	0	0.0216146	0.00851886		0	0	0	0	0	0	0		0	0	0	0	0	0	0		0	0	0	0	0	0	0		0	0	0	0	0	0	0		0
d__Bacteria;p__Bacteroidota;c__Bacteroidia;o__Flavobacteriales;f__Flavobacteriaceae;g__Flavobacterium	0.0447975	0.00948902	0	0	0	0	0.00904776		0.014936	0.0129601	0	0	0.0743695	0	0.0170443		0.0130028	0	0	0.0315756	0.025413	0	0.0116652		0.0108747	0	0	0	0	0	0.00181245		0.0134656	0	0	0	0	0	0.00224427		0	0	0	0	0	0.0239363	0.00398939		0
d__Bacteria;p__Firmicutes;c__Clostridia;o__Oscillospirales;f__Ruminococcaceae;g__Faecalibacterium	0.035838	0	3.3551	0	0.591841	1.75107	0.955642		1.56081	2.20969	2.87798	2.5295	0.939761	1.02129	1.85651		1.10957	1.55341	0.819504	1.62614	0.508259	0.720918	1.0563		1.97194	2.66145	1.40845	0.430525	1.22464	0.633323	1.38839		1.61587	1.18357	1.4972	1.25242	0.916118	0.284206	1.1249		1.61658	1.66542	2.67385	0.58806	0.798343	0.45479	1.29951		1.14328
d__Bacteria;p__Firmicutes;c__Clostridia;o__Oscillospirales;f__[Eubacterium]_coprostanoligenes_group;g__[Eubacterium]_coprostanoligenes_group	0	0	0.301356	0.0211309	0.486155	0.608158	0.236133		0.881222	1.03033	1.14598	0.361357	0.135217	1.12936	0.780578		0.615465	0.991539	0.0614628	0.410483	0.292249	0.371382	0.457097		1.07659	0.688101	0.496216	0.415286	0.182782	0.443918	0.550483		0.579021	0.801326	0.37304	0.853922	0.138372	0.541345	0.547838		0.781724	1.16508	0.652491	0.841149	0.198507	0.484711	0.687276		0.837332
d__Bacteria;p__Verrucomicrobiota;c__Lentisphaeria;o__Oligosphaerales;f__Oligosphaeraceae;g__Z20	0	0	0	0	0	0	0		0.0410739	0	0	0	0	0.0324219	0.0122493		0.0433426	0	0	0	0	0	0.00722376		0.0217494	0	0	0	0	0	0.0036249		0	0	0	0	0	0	0		0.0872799	0.0142954	0	0.0409409	0	0	0.0237527		0.12882
d__Bacteria;p__Firmicutes;c__Bacilli;o__Erysipelotrichales;f__Erysipelatoclostridiaceae;g__uncultured	0	0	0	0	0	0	0		0.011202	0	0	0	0	0.0108073	0.00366821		0	0	0	0	0	0	0		0	0	0	0	0	0	0		0	0	0	0	0	0	0		0	0	0	0	0	0	0		0
d__Archaea;p__Euryarchaeota;c__Methanobacteria;o__Methanobacteriales;f__Methanobacteriaceae;g__Methanobrevibacter	0	0	0	0	0.0634115	0	0.0105686		0.0858818	0	0	0.103245	0.0676087	0.264779	0.086919		0.0433426	0	0	0	0	0	0.00722376		0	0	0	0.0571494	0	0.242675	0.0499708		0.0807936	0	0	0.557896	0	0.493978	0.188778		0.0834851	0	0	0.43174	0.103569	0.2633	0.147016		0.199672
d__Bacteria;p__Firmicutes;c__Bacilli;o__Lactobacillales;f__Lactobacillaceae;g__Lactobacillus	37.9077	29.5773	13.0588	67.1499	45.0011	13.4319	34.3544		2.625	2.76698	0.852976	6.17257	7.81556	3.35567	3.93146		5.56952	3.64225	5.81848	38.6801	5.27319	3.84489	10.4714		0.913474	0.751374	0.300737	0.609593	0.91391	0.822729	0.718636		1.04583	0.700009	0.357917	2.09496	0.677546	0.805251	0.946918		2.20477	1.6261	1.12247	2.69093	1.19104	1.11304	1.65806		2.36707
d__Bacteria;p__Firmicutes;c__Clostridia;o__Oscillospirales;f__Ruminococcaceae;g__uncultured	0	0	0.100452	0	0.190235	0.220195	0.0851469		0.309921	0.356402	0.436255	0.199115	0.196065	0.356641	0.309067		0.364078	0.284241	0	0	0.266836	0	0.152526		0.51111	0.490371	0.290712	0.171448	0.342716	0.349216	0.359262		0.224427	0.128949	0.115945	0.535125	0.310144	0.230072	0.257444		0.33394	0.360959	0.250958	0.100491	0.384068	0.113698	0.257352		0.222215
d__Bacteria;p__Firmicutes;c__Clostridia;o__Christensenellales;f__Christensenellaceae;g__Christensenellaceae_R-7_group	0	0	0.0803616	0	0.359332	0.136311	0.0960008		0.519025	0.401763	0.0260451	0.0516224	0.169022	0.686264	0.308957		0.40742	0.191698	0	0.0789391	0.190597	0.469689	0.223057		0.17762	0.450825	0	0.384806	0.0868214	0.248594	0.224778		0.493738	0.290135	0	1.04748	0.095429	0.338341	0.37752		0.497116	0.750509	0.0228144	1.63019	0.323653	0.353061	0.596224		0.731055
d__Bacteria;p__Firmicutes;c__Clostridia;o__Oscillospirales;f__UCG-010;g__UCG-010	0	0	0	0	0	0.0419419	0.00699032		0.388335	0.408243	0.253939	0.294985	0.0946522	0.475521	0.319279		0.442094	0.0793231	0.102438	0.205242	0.127065	0.185691	0.190309		0.123246	0.201685	0.0200491	0.209548	0.0274173	0.207162	0.131518		0.377037	0.165792	0.0957806	0.569282	0.205172	0.243605	0.276111		0.656497	1.0114	0.118635	1.01236	0.422906	0.245347	0.577857		0.605456
d__Bacteria;p__Firmicutes;c__Bacilli;o__Erysipelotrichales;f__Erysipelatoclostridiaceae;g__Asteroleplasma	0	0	0.0200904	0	0	0.020971	0.00684356		0.138158	0.123121	0.221383	0.523599	0	0.151302	0.192927		0.104022	0.0661026	0	0	0	0	0.0283541		0.358865	0.0632736	0.270663	0.0495295	0.0959605	0.195324	0.172269		0.125679	0.0506586	0.226849	0	0.0477145	0.0609013	0.0853003		0.425015	0.13938	1.01296	0.0521066	0.0733612	0.137634	0.306743		0.309169
d__Bacteria;p__Firmicutes;c__Clostridia;o__Oscillospirales;f__Ruminococcaceae;g__DTU089	0	0	0	0	0	0	0		0	0	0	0	0	0	0		0	0	0	0	0	0	0		0	0	0	0	0	0	0		0	0	0	0	0	0	0		0	0	0	0	0	0	0		0
d__Bacteria;p__Proteobacteria;c__Gammaproteobacteria;o__Pasteurellales;f__Pasteurellaceae;g__Actinobacillus	4.93669	0.313138	1.78805	9.72868	0.612978	9.49984	4.47989		0.0410739	0.110161	0.0520901	0.0294985	0.1555	0	0.0647205		0.195042	0.138815	1.06536	0.299968	0.139771	0.349536	0.364748		0	0	0	0	0.0868214	0	0.0144702		0	0	0	0	0.1002	0	0.0167001		0	0	0	0	0	0.0119682	0.00199469		0
d__Bacteria;p__Cyanobacteria;c__Vampirivibrionia;o__Obscuribacterales;f__Obscuribacteraceae;g__Candidatus_Obscuribacter	0	0	0	0	0	0	0		0	0	0	0	0	0	0		0	0	0	0	0	0	0		0	0	0	0	0	0	0		0	0	0	0	0	0	0		0.0113843	0	0	0	0	0	0.00189739		0
d__Bacteria;p__Actinobacteriota;c__Coriobacteriia;o__Coriobacteriales;f__Eggerthellaceae;g__Enterorhabdus	0	0	0	0	0	0.0419419	0.00699032		0.0224039	0	0.0390676	0.0368732	0	0.016211	0.0190926		0	0	0	0	0	0	0		0.0181245	0	0	0.0152398	0.0274173	0	0.0101303		0	0	0	0	0	0	0		0.00758956	0.0357385	0	0.0409409	0	0	0.0140448		0
d__Bacteria;p__Firmicutes;c__Clostridia;__;__;__	0	0	0	0	0	0	0		0	0	0	0	0	0.0864584	0.0144097		0	0	0	0	0	0	0		0	0	0	0	0	0	0		0	0	0	0	0.0190858	0.0135336	0.00543657		0	0	0	0.0186095	0.0172615	0.0538567	0.0149546		0
d__Bacteria;p__Firmicutes;c__Bacilli;o__RF39;f__RF39;g__RF39	0	0	0	0	0.0422744	0.0314564	0.0122885		0.00746798	0	0.15627	0.0147493	0.0811304	0.0108073	0.0450709		0.0216713	0.0594923	0	0	0.165184	0	0.041058		0.0797477	0.0276822	0.035086	0	0.123378	0.0118378	0.0462886		0.0269312	0.0230266	0	0	0.0763432	0	0.0210502		0.0721008	0.025017	0.159701	0	0.0604151	0.0239363	0.0568617		0.0225436
d__Bacteria;p__Proteobacteria;c__Gammaproteobacteria;o__Enterobacterales;f__Enterobacteriaceae;g__Escherichia-Shigella	0.101541	28.0306	0.130588	0	1.37392	0.482332	5.01982		0	0.272162	0	0	2.69083	0.470118	0.572184		0.0303398	0.720518	0.266339	0.157878	7.50953	10.3768	3.17691		0	0.150275	0	0	2.86054	0.124297	0.522518		0	0	0	0	1.57458	0.0203004	0.265813		0	0.0107216	0.0136886	0	0.794028	0	0.136406		0.0289846
d__Bacteria;p__Firmicutes;c__Bacilli;o__Lactobacillales;f__Enterococcaceae;g__Enterococcus	0	0	0	0	0	0	0		0	0	0	0	0	0	0		0	0	0	0	0	0	0		0	0	0	0	0	0	0		0	0	0	0	0	0	0		0	0	0	0	0	0	0		0
d__Bacteria;p__Bacteroidota;c__Bacteroidia;o__Bacteroidales;f__Rikenellaceae;g__Rikenellaceae_RC9_gut_group	0.0686895	0.00948902	0.301356	0.0507142	0.760938	0.891266	0.347075		3.42407	3.47978	1.06785	1.66667	1.06822	3.73392	2.40675		1.98509	2.50529	0.122926	0.915693	0.571792	2.68706	1.46464		2.00819	2.55467	0.486191	1.47064	0.594041	1.27257	1.39772		2.61233	2.36714	0.574684	2.51622	1.07358	2.80823	1.99203		3.96554	4.2922	1.66089	2.53461	2.15337	2.33379	2.8234		4.68262
d__Bacteria;p__Bacteroidota;c__Bacteroidia;o__Bacteroidales;f__Bacteroidaceae;g__Bacteroides	0	0	0	0	0	0.0943693	0.0157282		0	0	0	0	0	0	0		0	0	0	0	0	0	0		0	0	0	0.0228598	0	0	0.00380996		0	0	0	0.0341569	0	0	0.00569282		0	0	0	0.0595504	0	0	0.00992507		0
d__Bacteria;p__Cyanobacteria;c__Vampirivibrionia;o__Gastranaerophilales;f__Gastranaerophilales;g__Gastranaerophilales	0.005973	0	1.09493	0.0211309	0.0845487	1.41554	0.43702		1.96781	4.09539	3.62677	2.42625	1.88628	1.97774	2.66337		0.827843	3.40428	0.778529	0.599937	0.381194	1.07045	1.17704		3.22616	4.72575	2.94221	0.552444	2.12484	1.10684	2.44637		1.14458	1.79147	1.21994	0.26187	1.28829	0.676682	1.06381		1.017	3.16286	3.07994	0.178651	1.4888	0.400934	1.5547		0.682748
d__Bacteria;p__Firmicutes;c__Clostridia;o__Oscillospirales;f__Butyricicoccaceae;g__UCG-008	0	0	0	0	0.401606	0.408934	0.13509		0	0	0	0.125369	0.114935	0.0972658	0.0562615		0	0	0	0.221029	0.190597	0	0.0686044		0	0	0	0.205738	0.0548346	0	0.0434287		0	0	0	0.250484	0.0286287	0	0.0465188		0	0.0178693	0.0182515	0.428018	0.0431537	0	0.0845488		0.0289846
d__Bacteria;p__Firmicutes;c__Clostridia;o__Oscillospirales;f__Ruminococcaceae;g__Ruminococcus	0.005973	0.0664231	5.66549	0	0.697527	0.754954	1.1984		3.57716	1.28953	0.631593	0.663717	0.540869	1.43737	1.35671		2.73925	0.905605	0.0819504	0.394695	0.393901	2.12998	1.10756		1.24334	0.834421	0.230565	0.0838191	0.114239	0.266351	0.462122		2.63926	0.603297	0.247013	0.36434	0.424659	0.575179	0.808958		3.80616	1.01855	0.844132	0.271699	0.785397	0.993358	1.28655		3.68426
d__Bacteria;p__Firmicutes;c__Bacilli;o__Lactobacillales;f__Aerococcaceae;g__Aerococcus	0.0089595	0	0.0301356	0	0	0	0.00651585		0	0	0	0	0	0	0		0	0	0	0	0	0	0		0	0	0	0	0	0	0		0	0	0	0	0	0	0		0	0	0	0	0	0.0239363	0.00398939		0
d__Bacteria;p__Firmicutes;c__Clostridia;o__Peptostreptococcales-Tissierellales;f__Anaerovoracaceae;g__[Eubacterium]_brachy_group	0	0	0	0	0	0	0		0	0	0	0	0	0	0		0	0	0	0	0	0	0		0	0	0	0	0	0	0		0	0	0	0	0	0	0		0	0	0	0	0	0	0		0
d__Bacteria;p__Proteobacteria;c__Gammaproteobacteria;o__Burkholderiales;f__Sutterellaceae;g__Sutterella	0	0	0.100452	0	0	0.11534	0.0359654		0.156828	0.291602	0.325563	0.331858	0.223109	0.108073	0.239505		0.0476768	0.211528	0	0	0	0.120153	0.0632263		0.264617	0.229367	0.195479	0.0647693	0.237617	0.0295946	0.170241		0.0897706	0.101317	0.176438	0.113856	0.171772	0.0406009	0.115626		0.0910747	0.218005	0.314838	0.0781599	0.181245	0	0.147221		0.0740717
d__Bacteria;p__Firmicutes;c__Clostridia;o__Clostridiales;f__Clostridiaceae;g__Proteiniclasticum	0	0	0	0	0	0	0		0	0	0	0	0	0	0		0	0	0	0	0	0	0		0	0	0	0	0	0	0		0	0	0	0	0	0	0		0	0	0	0	0	0	0		0
d__Bacteria;p__Actinobacteriota;c__Actinobacteria;o__Propionibacteriales;f__Propionibacteriaceae;g__Aestuariimicrobium	0	0	0	0	0	0	0		0	0	0	0	0	0	0		0	0	0	0	0	0	0		0	0	0	0	0	0	0		0	0	0	0	0	0	0		0	0	0	0	0	0	0		0
d__Bacteria;p__Firmicutes;c__Clostridia;o__Lachnospirales;f__Lachnospiraceae;g__Lachnospira	0	0	0.220994	0	0	0.314564	0.0892598		0.317389	1.08217	0.319052	0.501475	0.797782	0.497136	0.585834		0.299064	0.852723	0	0.426271	0.546379	0.600765	0.4542		0.119622	0.49828	0.260639	0.213358	0.30616	0.207162	0.267537		0.278289	0.299346	0.100822	0.36434	0.424659	0.0812018	0.25811		0.277019	0.618277	0.433473	0.107935	0.733612	0.239363	0.401613		0.196451
d__Bacteria;p__Firmicutes;c__Clostridia;o__Lachnospirales;f__Lachnospiraceae;g__Lachnospiraceae_FCS020_group	0	0	0	0	0	0.0524274	0.0087379		0.0821478	0	0.149759	0.110619	0	0.0972658	0.0732987		0.0346741	0	0	0	0	0	0.00577901		0.0398739	0.0237276	0.035086	0.0228598	0.0731128	0	0.0324433		0	0	0.0302465	0	0	0.0541345	0.0140635		0.0455373	0.0285908	0.118635	0	0.0388383	0	0.0386002		0.019323
d__Bacteria;p__Firmicutes;c__Negativicutes;o__Acidaminococcales;f__Acidaminococcaceae;g__Phascolarctobacterium	0.0388245	0.0379561	2.3104	0.0887499	0.67639	1.76156	0.81898		3.17389	3.01322	2.86496	1.96903	1.45359	2.14525	2.43666		2.31883	1.83765	0.676091	0.947269	1.20712	1.08138	1.34472		2.73317	2.4044	1.61395	0.89534	1.68616	1.64546	1.82975		2.33404	1.95726	1.36109	0.842537	1.91812	1.33983	1.62548		2.80434	2.74115	2.84723	0.74438	1.78656	1.51996	2.07394		2.51522
d__Bacteria;p__Firmicutes;c__Clostridia;o__Lachnospirales;f__Lachnospiraceae;__	0.0507705	0	7.72476	0	2.30395	1.74059	1.97001		5.05582	4.52307	5.03972	5.90708	6.08478	5.43607	5.34109		2.45752	2.9614	0.839992	3.14177	2.56671	2.79629	2.46061		4.74499	3.17554	3.19282	2.50314	4.28167	2.97721	3.47923		3.2497	1.98489	1.36109	3.78003	2.96784	3.84355	2.86452		3.54432	2.93771	4.74083	2.16987	4.39304	2.43552	3.37022		3.49425
d__Bacteria;p__Bacteroidota;c__Bacteroidia;o__Bacteroidales;__;__	0	0	0	0.0126786	0.0634115	0	0.0126817		0.0709458	0	0.0195338	0.235988	0.0946522	0.124284	0.0909007		0	0.0198308	0	0.315756	0.0889454	0.10923	0.0889604		0.0253743	0.0158184	0	0.788662	0.0228477	0.0414324	0.149022		0.0493738	0	0	0.683138	0.0811146	0	0.135604		0	0	0	1.6153	0.129461	0.0658249	0.301765		0.0998358
d__Bacteria;p__Firmicutes;c__Clostridia;o__uncultured;f__uncultured;g__uncultured	0	0	0	0	0	0	0		0	0	0.188827	0.103245	0	0	0.0486786		0	0	0	0	0	0	0		0	0	0	0	0	0	0		0	0	0.0453698	0	0	0	0.00756163		0	0	0.0547545	0	0	0	0.00912575		0
d__Bacteria;p__Firmicutes;c__Bacilli;o__Lactobacillales;f__Streptococcaceae;g__Streptococcus	2.11146	0.218247	0.873933	12.5306	3.04375	7.29789	4.34599		0.638512	0.751685	0.586014	1.69617	1.09526	2.08041	1.14134		0.554785	0.594923	1.74145	5.73098	4.06607	11.2835	3.99528		0.275492	0.229367	0.17543	0.571494	1.13782	0.787215	0.529469		0.64186	0.156581	0.257095	0.751452	0.496231	1.23156	0.58913		1.05874	0.403845	1.23654	1.63019	1.77793	1.4302	1.25624		1.24312
d__Bacteria;p__Proteobacteria;c__Gammaproteobacteria;o__Pseudomonadales;f__Pseudomonadaceae;g__Pseudomonas	0.265799	0.018978	0.120542	0.135238	1.86007	0.597672	0.499717		0.0933498	0.155521	0.227894	0.228614	0.148739	0.0756511	0.154961		0.260055	0.125595	0.696579	0.394695	0.114358	0.10923	0.283419		0.0181245	0.0276822	0	0.0266697	0	0	0.0120794		0	0	0	0	0	0	0		0.0151791	0.00714771	0	0.0334971	0	0.167554	0.0372297		0.0483076
d__Bacteria;p__Bacteroidota;c__Bacteroidia;o__Bacteroidales;f__Bacteroidales_RF16_group;g__Bacteroidales_RF16_group	0	0	0.0200904	0	0.549567	0	0.0949428		0	0.0259202	0	0.0811209	0.135217	0.572787	0.135841		0.00866852	0.0396616	0	0.110515	0.0381194	0.207537	0.0674168		0	0.0158184	0.0200491	0.278127	0.0411259	0.230838	0.0976597		0.0179541	0	0	0.660367	0.0286287	0.338341	0.174215		0.0113843	0.0536078	0.036503	0.342415	0.107884	0.400934	0.158788		0.00966152
d__Bacteria;p__Bacteroidota;c__Bacteroidia;o__Bacteroidales;f__Prevotellaceae;g__Alloprevotella	0.36734	0.213503	3.39528	1.86375	1.92348	3.57555	1.88982		5.17531	3.92043	3.95234	2.72861	4.34724	5.7765	4.31674		4.23457	4.68667	0.839992	2.00505	2.71919	2.89459	2.89668		14.9998	7.76288	5.48845	6.07688	6.99141	12.9683	9.04796		5.47601	5.64613	3.52372	3.63202	5.82117	5.07511	4.86236		3.49499	3.33798	3.10276	1.53714	3.66375	2.87236	3.0015		1.66178
d__Bacteria;p__Firmicutes;c__Clostridia;o__Oscillospirales;f__Oscillospiraceae;g__Oscillibacter	0	0	0	0	0	0.0733983	0.0122331		0.343527	0.194401	0.0846464	0.0589971	0.0338043	0.378256	0.182272		0.320735	0.145426	0	0	0	0.065538	0.0886165		0.420488	0.312413	0.100246	0.0342896	0.109669	0.266351	0.207243		0.197495	0.165792	0	0	0.0668003	0.290973	0.120177		0.34153	0.711197	0.0866947	0.0297752	0.17693	0.227395	0.262254		0.260861
d__Bacteria;p__Firmicutes;c__Clostridia;o__Peptostreptococcales-Tissierellales;f__Peptostreptococcaceae;g__Terrisporobacter	0.0388245	0	0	0.046488	0.380469	0.346021	0.1353		0.134424	0.343442	0.0716239	0.162242	0.141978	0.329623	0.197222		0.368412	0.323903	0.471215	0.805178	0.279543	0.786455	0.505784		0.105122	0.0909558	0.0601474	0.095249	0	0.147973	0.0832412		0.0718165	0.0782905	0	0	0.0668003	0.16917	0.0643463		0.125228	0.246596	0.0501916	0.100491	0.224399	0.155586	0.150415		0.135261
d__Bacteria;p__Firmicutes;c__Clostridia;o__Clostridiales;f__Clostridiaceae;g__Clostridium_sensu_stricto_1	0.089595	0.0427006	0.552486	0.160595	1.56415	1.11146	0.586831		1.79232	1.45801	1.67991	2.62537	0.628761	1.86426	1.67477		3.20302	1.95003	1.6595	4.91001	0.825921	6.09503	3.10725		0.202994	0.442915	0.305749	0.255267	0.150795	0.337378	0.282516		0.619417	0.303951	0.196602	0.819765	0.324458	0.690215	0.492402		0.880389	0.450306	0.889761	0.331249	0.479006	0.550536	0.596874		0.991917
d__Bacteria;p__Patescibacteria;c__Gracilibacteria;o__Absconditabacteriales_(SR1);f__Absconditabacteriales_(SR1);g__Absconditabacteriales_(SR1)	0	0	0	0	0	0	0		0	0	0	0	0	0	0		0	0	0	0	0	0	0		0	0	0	0	0	0	0		0	0	0	0	0	0	0		0	0	0	0	0	0	0		0
d__Archaea;p__Thermoplasmatota;c__Thermoplasmata;o__Methanomassiliicoccales;f__Methanomethylophilaceae;__	0	0	0	0	0	0	0		0	0	0	0	0.0540869	0	0.00901449		0	0	0	0	0	0	0		0	0.0079092	0	0	0.0274173	0	0.00588775		0	0	0.0403287	0	0	0	0.00672145		0	0	0.0775689	0.0148876	0.0302076	0	0.020444		0
d__Bacteria;p__Firmicutes;c__Clostridia;o__Oscillospirales;f__Oscillospiraceae;__	0	0	0.0904068	0	0.380469	0.283108	0.125664		0.403271	0.408243	0.182315	0.20649	0.202826	0.378256	0.2969		0.325069	0.343733	0	0	0.292249	0.120153	0.180201		0.68148	0.44687	0.11027	0.106679	0.310729	0.437999	0.349005		0.350105	0.248687	0.110904	0.170784	0.186086	0.236839	0.217234		0.34153	0.511061	0.187078	0.111657	0.306391	0.167554	0.270879		0.238318
d__Bacteria;p__Spirochaetota;c__Spirochaetia;o__Spirochaetales;f__Spirochaetaceae;g__Sphaerochaeta	0	0	0	0	0.0634115	0	0.0105686		0.0298719	0.0583204	0.0651126	0.199115	0.114935	0.0864584	0.0923022		0.0346741	0.0661026	0.0614628	0.110515	0.0635324	0.065538	0.0669708		0.0289992	0	0.035086	0.121919	0.0959605	0.0532702	0.0558724		0	0	0.0403287	0.296026	0.109743	0.0812018	0.0878834		0.0607165	0.096494	0.141449	0.416853	0.0776766	0.0837772	0.146161		0.0257641
d__Bacteria;p__Actinobacteriota;c__Actinobacteria;o__Corynebacteriales;f__Corynebacteriaceae;g__Corynebacterium	0	0	0	0	0	0	0		0	0	0	0.0294985	0	0	0.00491642		0	0	0	0	0.0508259	0	0.00847099		0	0	0	0	0	0	0		0	0	0	0	0	0	0		0	0	0	0	0	0	0		0
d__Bacteria;p__Bacteroidota;c__Bacteroidia;o__Bacteroidales;f__Muribaculaceae;g__CAG-873	0	0	0	0	0	0	0		0.0373399	0	0	0	0	0.194532	0.0386452		0	0	0	0	0	0.229383	0.0382305		0	0	0	0	0	0.147973	0.0246621		0	0	0	0	0	0.16917	0.0281951		0.0265634	0.025017	0	0	0.0345229	0.2633	0.0582338		0.0772922
d__Bacteria;p__Firmicutes;c__Clostridia;o__Lachnospirales;f__Lachnospiraceae;g__[Eubacterium]_ruminantium_group	0	0	2.12958	0.0549404	0.253646	0	0.406362		0.160562	0.537843	0.638104	0.789086	0.175783	0.39987	0.450208		0.134362	0.277631	0.163901	0.315756	0.114358	0.294921	0.216822		0.0507485	0.118638	0.195479	0.354326	0.050265	0.130216	0.149945		0.134656	0.0736852	0.136109	1.05886	0.0763432	0.182704	0.27706		0.197328	0.332368	0.533857	0.152598	0.155353	0.209443	0.263491		0.164246
d__Bacteria;p__Firmicutes;c__Clostridia;o__Oscillospirales;f__Oscillospiraceae;g__UCG-005	0	0	0	0.0507142	1.37392	1.3002	0.454138		0.761734	2.37818	0.657638	0.744838	2.09587	3.2584	1.64944		0.64147	0.984929	0.266339	0.378907	1.85515	1.39814	0.920822		0.590858	1.72816	0.426044	0.567684	1.85524	1.68689	1.14248		0.64186	1.07304	0.201643	0.705909	2.14238	1.24509	1.00165		0.724803	2.64465	0.643366	0.513622	2.54607	1.42421	1.41612		0.969373
d__Bacteria;p__Firmicutes;c__Bacilli;o__Lactobacillales;f__Leuconostocaceae;g__Weissella	0.035838	0	0	0	0	0	0.005973		0	0	0	0.0221239	0	0	0.00368732		0.0260055	0	0	0	0	0	0.00433426		0	0	0	0	0	0	0		0	0	0	0	0	0	0		0	0	0	0	0	0	0		0
d__Bacteria;p__Firmicutes;c__Clostridia;o__Peptococcales;f__Peptococcaceae;g__uncultured	0	0	0	0	0	0	0		0.0261379	0.0129601	0.0390676	0	0.0202826	0	0.016408		0	0	0	0	0	0	0		0.0144996	0.0316368	0	0.0419096	0	0	0.0146743		0	0.0184213	0	0.0455425	0.0143143	0.0270673	0.0175576		0.0151791	0	0	0.0483847	0.0258922	0.0239363	0.0188987		0
d__Bacteria;p__Proteobacteria;c__Gammaproteobacteria;o__Cardiobacteriales;f__Wohlfahrtiimonadaceae;g__Wohlfahrtiimonas	0	0	0	0	0	0	0		0	0	0	0	0	0	0		0	0	0	0	0	0	0		0	0	0	0	0	0	0		0	0	0	0	0	0	0		0	0	0	0	0	0	0		0
d__Bacteria;p__Proteobacteria;c__Gammaproteobacteria;o__Burkholderiales;f__Oxalobacteraceae;g__Oxalobacter	0	0	0	0	0	0	0		0	0	0	0.0516224	0	0.0486329	0.0167092		0	0.0330513	0	0	0	0	0.00550855		0	0.0158184	0	0	0	0	0.0026364		0	0	0	0	0	0	0		0	0.0393124	0.0228144	0	0.0215768	0	0.0139506		0
d__Bacteria;p__Verrucomicrobiota;c__Kiritimatiellae;o__WCHB1-41;f__WCHB1-41;g__WCHB1-41	0	0	0	0	0	0.020971	0.00349516		0.0261379	0.220321	0.0130225	0.110619	0.0405652	0.302605	0.118879		0.017337	0.118985	0	0.0631512	0	0.207537	0.067835		0	0.059319	0	0.0380996	0.0319868	0.0355135	0.0274865		0.0403968	0.0230266	0	0.296026	0.0906575	0.142103	0.0987017		0.0151791	0.293056	0.0228144	0.338693	0.207138	0.269284	0.191027		0.0354256
d__Bacteria;p__Firmicutes;c__Clostridia;o__Lachnospirales;f__Lachnospiraceae;g__Lachnospiraceae_ND3007_group	0	0	0.120542	0	0	0	0.0200904		0.0821478	0.213841	0.0846464	0	0.0811304	0.172917	0.10578		0.0563454	0	0	0	0	0	0.00939089		0.0398739	0.0435006	0	0	0.0685432	0.0887837	0.0401169		0.0403968	0.0460532	0	0	0.0668003	0	0.0255417		0.110049	0.050034	0.0638803	0	0.12083	0	0.0574655		0.0837332
d__Bacteria;p__Firmicutes;c__Bacilli;o__Staphylococcales;f__Staphylococcaceae;g__Jeotgalicoccus	0.0447975	0	0	0	0	0	0.00746625		0	0	0	0	0	0	0		0	0	0	0	0	0	0		0	0	0	0	0	0	0		0	0	0	0	0	0	0		0	0	0	0	0	0	0		0
d__Bacteria;p__Desulfobacterota;c__Desulfovibrionia;o__Desulfovibrionales;f__Desulfovibrionaceae;g__Mailhella	0	0	0	0	0	0	0		0.0522759	0.136081	0	0	0	0	0.0313928		0.0606796	0.0727129	0	0	0	0	0.0222321		0.068873	0.0830466	0.0150368	0	0.0274173	0.0355135	0.0383145		0.0493738	0	0	0	0	0	0.00822897		0.0417426	0.125085	0.0456288	0	0.0215768	0	0.0390055		0
d__Bacteria;p__Firmicutes;c__Negativicutes;o__Veillonellales-Selenomonadales;f__Veillonellaceae;g__Dialister	0	0	0	0	0	0	0		0	0.0648004	0.0716239	0	0	0	0.0227374		0	0	0	0	0	0	0		0	0.039546	0	0	0	0	0.006591		0	0.0460532	0.0554519	0	0	0	0.0169175		0	0.0428862	0.0912575	0	0	0	0.0223573		0
d__Bacteria;p__Firmicutes;c__Clostridia;o__Oscillospirales;f__Oscillospiraceae;g__UCG-002	0	0.0474451	0.170768	0.067619	0.338195	0.713012	0.22284		2.00515	0.738725	0.970178	0.877581	0.480022	2.69642	1.29468		1.49098	0.416446	0.266339	0.442059	0.393901	1.95522	0.827491		0.724979	0.30055	0.130319	0.236217	0.137086	0.722107	0.37521		1.77297	0.49277	0.468821	0.899465	0.62506	2.32102	1.09668		2.43245	1.06501	0.556671	1.38082	0.776766	1.96876	1.36341		2.20605
d__Bacteria;p__Firmicutes;c__Negativicutes;o__Veillonellales-Selenomonadales;f__Selenomonadaceae;g__Mitsuokella	0	0	0.401808	0.0253571	0	0.356506	0.130612		0.145626	0.116641	0.520901	0.339233	0.0405652	0.129688	0.215442		0.0606796	0.0594923	0.471215	0.410483	0.101652	0.043692	0.191202		0.0942473	0.134456	0.33081	0	0.0137086	0.236756	0.134997		0.125679	0.110528	0.46378	0	0.0524859	0.0812018	0.138946		0.178355	0.117937	0.757437	0	0.0302076	0.0897612	0.195616		0.0998358
d__Bacteria;p__Actinobacteriota;c__Actinobacteria;o__Micrococcales;f__Micrococcaceae;g__Rothia	0.0268785	0	0	0	0	0.125826	0.0254507		0	0	0.0260451	0.0442478	0.0473261	0.0324219	0.0250068		0.0606796	0	0	0	0	0	0.0101133		0	0	0	0	0	0	0		0	0	0	0	0	0	0		0	0	0	0	0	0	0		0
d__Bacteria;p__Firmicutes;c__Clostridia;o__Oscillospirales;f__Oscillospiraceae;g__Colidextribacter	0	0	0	0	0	0.0733983	0.0122331		0.0858818	0.110161	0.0651126	0.0811209	0	0.0594402	0.0669527		0.0520111	0	0.102438	0	0	0	0.0257415		0.0978722	0.209594	0.0801965	0.0419096	0.0228477	0	0.0754033		0.0583509	0	0	0	0.0715717	0	0.0216538		0.0417426	0.0786248	0.109509	0	0.0517844	0	0.0469435		0.0289846
d__Bacteria;p__Firmicutes;c__Clostridia;o__Oscillospirales;f__Ruminococcaceae;g__Subdoligranulum	0.0447975	0	0.582622	0	0.739801	1.11146	0.413114		1.3517	1.41913	0.586014	0.921829	0.919478	0.659246	0.976233		0.550451	1.47409	0.0819504	0.426271	0.825921	0.578919	0.656267		1.28321	1.60557	0.511253	0.327656	1.60848	0.621486	0.992943		1.03685	0.653956	0.292383	0.774223	0.75866	0.426309	0.657064		0.982848	0.96494	0.853258	0.160042	0.776766	0.335109	0.678827		0.850214
d__Bacteria;p__Desulfobacterota;c__Desulfuromonadia;o__Bradymonadales;f__Bradymonadales;g__Bradymonadales	0.0567435	0	0	0.0380357	0	0	0.0157965		2.12837	2.05417	0.117203	0.60472	0.838348	3.50157	1.54073		1.04889	0.727129	0	0.552573	0.317662	1.85691	0.750527		0.521985	0.759283	0.035086	0.384806	0.0868214	1.314	0.516997		1.31065	0.667772	0.131068	2.66424	0.744346	2.46989	1.33133		2.80055	3.54884	0.136886	2.05449	1.76499	2.33978	2.10759		3.25593
d__Bacteria;p__Firmicutes;c__Clostridia;o__Oscillospirales;f__Ruminococcaceae;__	0	0	0	0	0	0.262137	0.0436895		0.0858818	0.0842405	0.0195338	0.0516224	0.0878913	0.172917	0.0836811		0.0390083	0	0	0	0	0.0873839	0.0210654		0.0616232	0.0751374	0	0.091439	0.178212	0.0532702	0.0766137		0.0403968	0.0460532	0	0.0796994	0.0906575	0.115036	0.0619738		0.0531269	0.0428862	0.0228144	0.0148876	0.129461	0.0837772	0.0578255		0.0515281
d__Bacteria;p__Proteobacteria;c__Gammaproteobacteria;o__Pasteurellales;f__Pasteurellaceae;__	0	0	0	0	0	0	0		0	0	0	0	0	0	0		0	0	0	0	0	0	0		0	0	0	0	0	0	0		0	0	0	0	0	0	0		0	0	0	0	0	0	0		0
d__Bacteria;p__Firmicutes;c__Negativicutes;o__Veillonellales-Selenomonadales;f__Veillonellaceae;g__Allisonella	0	0	0	0	0	0	0		0	0	0	0	0.0202826	0	0.00338043		0.0260055	0	0	0	0	0	0.00433426		0.0398739	0	0	0	0	0	0.00664564		0	0	0	0	0	0	0		0	0	0.036503	0	0	0	0.00608384		0.019323
d__Bacteria;p__Firmicutes;c__Clostridia;o__Oscillospirales;f__Oscillospiraceae;g__UCG-003	0	0	0	0	0	0.188739	0.0314564		0	0.174961	0.169293	0.117994	0	0.0432292	0.0842462		0	0.0925436	0	0.0789391	0	0	0.0285804		0.0543734	0.14632	0.160393	0	0	0.0769458	0.0730054		0	0.0598692	0	0	0	0	0.0099782		0	0.125085	0.173389	0	0.0345229	0	0.0554995		0.0225436
d__Bacteria;p__Firmicutes;c__Clostridia;o__Peptostreptococcales-Tissierellales;f__Anaerovoracaceae;g__Family_XIII_AD3011_group	0	0	0.0602712	0	0.0422744	0.146797	0.041557		0.145626	0.0842405	0.0846464	0.0958702	0.114935	0.0648438	0.0983602		0.0910194	0	0	0	0.0635324	0.076461	0.0385021		0.0906224	0.10282	0	0.0380996	0.0365564	0.0414324	0.0515884		0.143633	0.0967118	0.0252054	0	0.0811146	0.0203004	0.0611609		0.155586	0.196562	0.0866947	0.230758	0.129461	0	0.133177		0.141702
d__Bacteria;p__Firmicutes;c__Bacilli;__;__;__	1.62466	2.3343	0.632848	1.43268	2.11372	1.24777	1.56433		0.179232	0.226801	0.162782	0.250737	0.250152	0.45931	0.254836		0.307732	0.343733	0	2.41554	0.444727	0	0.585288		0.112372	0	0.0551351	0.114299	0.114239	0.189405	0.0975749		0.233404	0	0.0705752	0	0.119286	0.31804	0.123551		0.330146	0.321647	0.150575	0.212148	0.237345	0.281252	0.255519		0.328492
d__Bacteria;p__Bacteroidota;c__Bacteroidia;o__Flavobacteriales;f__Weeksellaceae;g__Chryseobacterium	0.011946	0	0	0	0.211372	0.0943693	0.0529479		0	0	0	0	0.905956	0.0972658	0.167204		0.0606796	0	0	0	0	0.032769	0.0155748		0	0	0	0	0	0	0		0.0269312	0	0	0.0227713	0	0	0.00828374		0.0113843	0	0	0	0	0.682185	0.115595		0
d__Bacteria;p__Firmicutes;c__Bacilli;o__Bacillales;f__Planococcaceae;g__Kurthia	0.077649	0	0.301356	0	0	0	0.0631675		0	0	0	0	0	0	0		0	0	0	0	0	0	0		0	0	0	0	0	0	0		0	0	0	0	0	0	0		0	0	0	0	0	0	0		0
d__Bacteria;p__Bacteroidota;c__Bacteroidia;o__Bacteroidales;f__Prevotellaceae;g__Prevotellaceae_UCG-003	0.0268785	0.028467	0.0301356	0	0.359332	0.398448	0.140544		0.399537	0.790565	0.0260451	0.199115	0.22987	0.367448	0.33543		0.40742	0.436277	0	0.252605	0.152478	0.174768	0.237258		0.275492	0.573417	0.0551351	0.232408	0.178212	0.284108	0.266462		0.251358	0.483559	0	0.512353	0.171772	0.399242	0.303047		0.364299	0.693328	0.0319401	0.569451	0.345229	0.149602	0.358975		0.518502
d__Bacteria;p__Firmicutes;c__Negativicutes;o__Acidaminococcales;f__Acidaminococcaceae;g__Acidaminococcus	0	0	0.0703164	0	0	0	0.0117194		0.317389	0.194401	0.182315	0.147493	0	0	0.140266		0.195042	0.105764	0	0	0	0	0.0501343		0.195744	0.209594	0.120295	0	0	0.0295946	0.0925379		0.332151	0.142765	0.126027	0	0	0	0.100157		0.368094	0.314499	0.264647	0	0	0	0.157873		0.309169
d__Bacteria;p__Proteobacteria;c__Gammaproteobacteria;o__Aeromonadales;f__Succinivibrionaceae;g__Anaerobiospirillum	0	0	0	0	0	0.230681	0.0384468		0	0.0324002	0.175804	0.117994	0.189304	0.0378256	0.0922214		0	0.0330513	0.0819504	0	0	0.054615	0.0282694		0	0.0514098	0	0	0.360994	0	0.068734		0	0	0.352876	0	0.1002	0	0.0755127		0	0	0.0684431	0	0.0302076	0	0.0164418		0
d__Bacteria;p__Firmicutes;c__Bacilli;o__Izemoplasmatales;f__Izemoplasmatales;g__Izemoplasmatales	0	0	0	0	0	0	0		0	0	0	0	0	0	0		0.017337	0	0	0	0	0	0.00288951		0	0	0	0	0	0	0		0	0	0	0	0	0	0		0	0	0.0182515	0	0	0	0.00304192		0
d__Bacteria;p__Actinobacteriota;c__Coriobacteriia;o__Coriobacteriales;f__Eggerthellaceae;g__uncultured	0	0	0	0	0	0	0		0.014936	0	0	0	0	0.0648438	0.0132966		0.0260055	0	0	0	0.0508259	0.054615	0.0219077		0	0	0.0150368	0	0.0274173	0.0177567	0.0100351		0.0134656	0	0	0	0	0	0.00224427		0.0189739	0	0.0136886	0.0893256	0.0172615	0.0239363	0.0271977		0.0322051
d__Bacteria;p__Bacteroidota;c__Bacteroidia;o__Bacteroidales;f__Tannerellaceae;g__Parabacteroides	0	0	0	0	0.317058	0.157282	0.0790566		0.0709458	0.0388802	0.149759	0.117994	0.0811304	0.189128	0.107973		0.0303398	0.0462718	0	0.157878	0.0762389	0.065538	0.0627111		0.0289992	0	0.0701719	0.304797	0	0.065108	0.0781793		0.0493738	0	0.115945	0.227713	0	0.0947354	0.0812945		0.147996	0	0	0.0930475	0.0302076	0.071809	0.0571767		0.12882
d__Bacteria;p__Firmicutes;c__Clostridia;o__Oscillospirales;f__Ruminococcaceae;g__[Eubacterium]_siraeum_group	0	0	0.0803616	0	0.190235	0	0.0450994		0	0.0972006	0	0	0.0743695	0.243164	0.0691224		0	0	0	0.0789391	0	0.535227	0.102361		0	0.0355914	0	0.0190498	0	0.0473513	0.0169987		0	0.0506586	0	0	0	0.16917	0.0366382		0	0.0929202	0	0.0446628	0.0560998	0.203459	0.0661903		0
d__Bacteria;p__Actinobacteriota;c__Coriobacteriia;o__Coriobacteriales;f__Coriobacteriaceae;g__Collinsella	0	0	0	0	0.211372	0.178253	0.0649375		0.0261379	0	0	0.132743	0	0	0.0264802		0.0520111	0	0.0409752	0	0	0	0.0154977		0.0289992	0.019773	0	0	0.050265	0	0.0165062		0.0359083	0.0184213	0.0252054	0	0	0	0.0132558		0.0645112	0.0357385	0.0638803	0.0334971	0.0949381	0	0.0487609		0.0225436
d__Bacteria;p__Bacteroidota;c__Bacteroidia;o__Bacteroidales;f__Prevotellaceae;__	0.0925815	0.0569341	0.180814	0	1.33164	0.545245	0.367869		1.82219	0.233281	0.149759	0.60472	1.02765	0.891603	0.7882		1.24393	0.317292	0.204876	0.410483	0.800508	0.305844	0.547156		1.39558	0.264958	0.145356	1.49731	0.584902	0.313702	0.700303		1.57099	0.161186	0.115945	1.53706	0.682317	0.534578	0.767012		1.00941	0.175119	0.182515	0.621557	0.746558	0.508647	0.540635		0.901742
d__Bacteria;p__Firmicutes;c__Clostridia;o__Lachnospirales;f__Lachnospiraceae;g__Oribacterium	0	0	0.180814	0.00845237	0	0.304079	0.0822241		0.321123	0.239762	0.364631	0.368732	0.175783	0.243164	0.285532		0.208044	0.178477	0	0	0.190597	0.120153	0.116212		0.228368	0.19773	0.17543	0.0571494	0.278742	0.0414324	0.163142		0.242381	0.179608	0.146191	0.0569282	0.209944	0.0676682	0.150453		0.250455	0.20371	0.442599	0.0334971	0.250291	0.0837772	0.210722		0.257641
d__Bacteria;p__Firmicutes;c__Clostridia;o__Lachnospirales;f__Lachnospiraceae;g__Frisingicoccus	0	0	0	0	0.126823	0	0.0211372		0	0	0	0	0	0	0		0	0	0	0	0	0	0		0	0	0	0	0	0	0		0	0	0	0	0	0	0		0	0	0	0	0	0	0		0
d__Bacteria;p__Fusobacteriota;c__Fusobacteriia;o__Fusobacteriales;f__Leptotrichiaceae;g__Streptobacillus	0	0	0	0	0	0	0		0	0	0	0	0	0	0		0	0	0	0	0	0	0		0	0	0	0	0	0	0		0	0	0	0	0	0	0		0	0	0	0	0	0	0		0
d__Bacteria;p__Firmicutes;c__Negativicutes;o__Veillonellales-Selenomonadales;f__Veillonellaceae;g__Veillonella	4.29757	0.0996347	1.19538	2.23565	3.14944	1.23729	2.03583		0.011202	0	0	0.0221239	0.101413	0	0.0224565		0.0433426	0	0.0614628	0.157878	0.43202	0	0.115784		0	0	0	0	0	0	0		0	0	0	0	0	0	0		0	0	0	0	0.00863073	0	0.00143846		0.0257641
d__Bacteria;p__Firmicutes;c__Clostridia;o__Oscillospirales;f__Oscillospiraceae;g__Oscillospira	0.011946	0	0.180814	0	0.105686	0.346021	0.107411		0.489153	0.330482	0.182315	0.353982	0.338043	0.232357	0.321056		0.385749	0.191698	0.225364	0	0.152478	0	0.159215		0.898974	0.601099	0.195479	0.0609593	0.525498	0.426162	0.451362		0.219938	0.28553	0.0957806	0	0.448516	0.0676682	0.186239		0.379478	0.564669	0.146012	0.0260533	0.315022	0.0418886	0.24552		0.276964
d__Bacteria;p__Spirochaetota;c__Spirochaetia;o__Spirochaetales;f__Spirochaetaceae;g__Treponema	0.029865	0.0427006	0.050226	0.0126786	0.97231	0.230681	0.223077		3.10295	1.14697	0.885532	1.37906	1.78487	3.00443	1.88397		1.556	0.879164	0.778529	0.978844	0.838628	3.2769	1.38468		0.931598	0.707874	0.977395	2.21359	1.10583	1.25481	1.19852		2.67068	0.704615	16.7717	3.37015	4.25136	4.00595	5.29574		3.3432	2.04782	1.90272	5.41909	3.32715	1.37634	2.90272		3.88393
d__Bacteria;p__Firmicutes;c__Clostridia;o__Oscillospirales;f__Ruminococcaceae;g__Incertae_Sedis	0	0	0.100452	0	0	0.104855	0.0342178		0.250177	0.181441	0	0.176991	0.0743695	0.210742	0.148954		0.221047	0.0859334	0	0.0315756	0.0762389	0.0873839	0.0836965		0.152246	0.201685	0.0601474	0.0571494	0.0959605	0.0710269	0.106369		0.233404	0.165792	0.0403287	0.102471	0.0858861	0.101502	0.121564		0.193534	0.182267	0.0593174	0.133988	0.0949381	0.137634	0.133613		0.167466
d__Bacteria;p__Firmicutes;c__Clostridia;o__Peptostreptococcales-Tissierellales;f__Peptostreptococcales-Tissierellales;g__Tissierella	0	0	0	0	0	0	0		0	0	0	0	0	0	0		0	0	0	0	0	0	0		0	0	0	0	0	0	0		0	0	0	0	0	0	0		0	0	0	0	0	0	0		0
d__Bacteria;p__Firmicutes;c__Clostridia;o__Lachnospirales;f__Defluviitaleaceae;g__Defluviitaleaceae_UCG-011	0	0	0	0	0	0	0		0.014936	0	0	0	0	0.0378256	0.00879359		0	0	0	0	0	0	0		0.0144996	0	0	0.0190498	0	0	0.00559156		0	0	0	0	0	0.0338341	0.00563901		0	0	0	0	0	0	0		0
d__Bacteria;p__Campilobacterota;c__Campylobacteria;o__Campylobacterales;f__Helicobacteraceae;g__Helicobacter	43.4058	36.5042	0.361627	0.0253571	1.60643	0.733983	13.7729		0	1.60057	11.9612	0.361357	9.39761	0.270183	3.93182		18.1865	11.8258	53.5956	0.0473634	33.3799	4.82796	20.3105		0.0289992	8.81876	0.090221	27.7937	16.6194	11.5951	10.8244		0.399479	12.1949	1.74422	10.896	11.232	4.58113	6.84129		0.0607165	3.88835	1.83884	1.59669	13.6193	8.0845	4.84807		2.20605
d__Bacteria;p__Firmicutes;c__Clostridia;o__Oscillospirales;f__Oscillospiraceae;g__NK4A214_group	0	0	0	0	0.380469	0.188739	0.094868		0.687054	0.466563	0.0390676	0.324484	0.128456	0.778126	0.403959		0.585125	0.171867	0.0614628	0.36312	0.317662	0.371382	0.31177		0.395114	0.229367	0.0801965	0.537204	0.132517	0.295946	0.278391		0.61044	0.21645	0.0453698	1.93556	0.133601	0.399242	0.556777		0.781724	0.628998	0.164264	2.16987	0.53079	0.406918	0.780427		0.898522
d__Bacteria;p__Bacteroidota;c__Bacteroidia;o__Bacteroidales;f__Prevotellaceae;g__Prevotellaceae_UCG-004	0.011946	0	0	0	0	0	0.001991		0.0746798	0	0	0	0	0.0108073	0.0142479		0.0693481	0	0	0	0	0	0.011558		0.0652481	0	0	0.0609593	0	0	0.0210346		0.0403968	0	0	0.273255	0	0	0.0522753		0.0796903	0	0.0182515	0.331249	0	0.0179522	0.0745239		0.0805127
d__Bacteria;p__Firmicutes;c__Bacilli;o__Lactobacillales;f__Aerococcaceae;g__Globicatella	0	0	0	0	0	0	0		0	0	0	0	0	0	0		0	0	0	0	0	0	0		0	0	0	0	0	0	0		0	0	0	0	0	0	0		0	0	0	0	0	0.0299204	0.00498674		0
d__Bacteria;p__Proteobacteria;c__Gammaproteobacteria;o__Aeromonadales;f__Succinivibrionaceae;g__Succinivibrio	0	0.0142335	0.0904068	0.0887499	0.253646	0.377477	0.137419		2.32254	0.427683	5.6062	5.30236	0.784261	1.08073	2.5873		1.09223	0.542041	2.6429	1.31039	0.0889454	0.557073	1.03893		4.32088	0.336141	6.26535	0.510535	1.16067	0.621486	2.20251		1.95251	0.0690799	3.03977	0.489582	0.543945	0.588713	1.11393		1.50273	0.228727	8.59646	0.141432	0.40996	0.347077	1.87106		1.23023
d__Bacteria;p__Bacteroidota;c__Bacteroidia;o__Bacteroidales;f__Prevotellaceae;g__uncultured	0.0388245	0	2.84279	0.291607	0.295921	2.65283	1.02033		0.967104	3.95931	2.53939	2.35988	2.5218	1.32389	2.27856		0.87552	3.34479	0.676091	1.4209	2.19822	1.31076	1.63771		1.72183	5.04607	3.24295	1.64971	3.59623	2.36756	2.93739		0.893218	3.2882	1.89041	0.273255	2.39527	0.805251	1.59093		0.967668	3.0485	2.08523	0.305196	2.07138	0.514631	1.49877		0.669866
d__Bacteria;p__Firmicutes;c__Clostridia;o__Lachnospirales;f__Lachnospiraceae;g__Dorea	0	0	0	0	0	0.283108	0.0471846		0.339793	0.149041	0.130225	0.221239	0.0473261	0.124284	0.168651		0.277393	0.0528821	0	0.189454	0.139771	0	0.109917		0.126871	0.142366	0.0551351	0	0.164504	0.0769458	0.0943036		0.21545	0.0644745	0.120986	0	0.0524859	0.0406009	0.0823328		0.288403	0.0536078	0.196204	0.0595504	0.138092	0	0.122643		0.228656
d__Bacteria;p__Firmicutes;c__Negativicutes;o__Veillonellales-Selenomonadales;f__Veillonellaceae;g__Megasphaera	0.0328515	0.0759121	2.42089	0.0760713	0.317058	3.53361	1.07607		3.22617	1.48393	3.14494	2.49263	0.304239	1.12396	1.96264		2.27982	0.912216	0.839992	1.21566	0.64803	0.677226	1.09549		1.81245	1.10729	1.55381	0.190498	0.525498	0.929269	1.0198		2.54051	0.875012	1.80975	0	0.32923	0.561646	1.01936		2.74742	1.27229	4.19785	0.182373	0.461744	0.466758	1.55474		2.95321
d__Bacteria;p__Firmicutes;c__Bacilli;o__Lactobacillales;f__Carnobacteriaceae;__	0	0	0	0	0	0	0		0	0	0	0	0	0	0		0	0	0	0	0	0	0		0	0	0	0	0	0	0		0	0	0	0	0	0	0		0	0	0	0	0	0	0		0
d__Bacteria;p__Firmicutes;c__Bacilli;o__Erysipelotrichales;f__Erysipelotrichaceae;g__Solobacterium	0.023892	0	0.27122	0	0.14796	0.20971	0.108797		0.922296	0.181441	0.110691	0.20649	0.520587	0.259375	0.366813		0.615465	0.231359	0	0.221029	0.279543	0.174768	0.253694		0.728604	0.170048	0.0701719	0.266697	0.438677	0.112459	0.297776		1.02339	0.101317	0.0554519	0.648981	0.62506	0.074435	0.421438		0.781724	0.218005	0.127761	0.387078	0.513529	0.0777931	0.350982		0.705291
d__Bacteria;p__Firmicutes;c__Clostridia;o__Lachnospirales;f__Lachnospiraceae;g__[Eubacterium]_ventriosum_group	0	0	0	0	0	0	0		0	0	0	0.0294985	0	0	0.00491642		0	0	0	0	0	0	0		0	0	0	0	0	0	0		0	0	0	0	0	0	0		0	0	0	0	0	0	0		0
d__Bacteria;p__Fusobacteriota;c__Fusobacteriia;o__Fusobacteriales;f__Fusobacteriaceae;g__Fusobacterium	0.0149325	0.0142335	0	0	0.0634115	0	0.0154296		0	0	0	0	0.0135217	0.0216146	0.00585606		0	0	0	0	0	0	0		0	0	0	0	0	0	0		0	0	0	0	0	0	0		0	0	0	0	0	0	0		0
d__Bacteria;p__Proteobacteria;c__Gammaproteobacteria;o__Enterobacterales;f__Yersiniaceae;g__Serratia	0	0	0	0	0.105686	0.314564	0.0700417		0	0	0	0	0	0	0		0	0	0.102438	0	0	0	0.017073		0	0	0	0	0	0	0		0	0	0	0	0	0	0		0	0	0	0	0	0	0		0
d__Bacteria;p__Firmicutes;c__Clostridia;o__Lachnospirales;f__Lachnospiraceae;g__Marvinbryantia	0	0	0.130588	0	0	0.0943693	0.0374928		0.115754	0.0324002	0	0.0884956	0	0.113477	0.0583544		0.0476768	0	0	0	0	0	0.00794614		0.0326241	0	0	0	0.0456955	0.159811	0.0396884		0.0403968	0	0	0	0.0238572	0.0676682	0.021987		0.132817	0.0357385	0.0410659	0.0521066	0.0172615	0.0299204	0.051485		0.112718
d__Bacteria;p__Actinobacteriota;c__Coriobacteriia;o__Coriobacteriales;f__Eggerthellaceae;__	0	0	0	0	0	0	0		0	0	0	0	0	0	0		0	0	0	0	0	0	0		0	0	0	0	0	0	0		0	0	0	0	0	0	0		0	0	0	0	0	0	0		0
d__Bacteria;p__Synergistota;c__Synergistia;o__Synergistales;f__Synergistaceae;g__Pyramidobacter	0	0	0	0	0	0	0		0.0298719	0.0324002	0.0260451	0.0442478	0.0405652	0.0270183	0.0333581		0	0.0330513	0	0	0	0	0.00550855		0	0	0	0.0190498	0.0182782	0.0236756	0.0101673		0	0	0	0	0.0190858	0	0.00318097		0.0265634	0.0321647	0	0.0074438	0.0258922	0	0.015344		0
d__Bacteria;p__Desulfobacterota;c__Desulfovibrionia;o__Desulfovibrionales;f__Desulfovibrionaceae;g__Desulfovibrio	0	0	0	0	0.0634115	0.0733983	0.0228016		0.287517	0	0.188827	0.154867	0.169022	0.199935	0.166695		0.151699	0.026441	0	0	0	0.152922	0.055177		0.322616	0.110729	0.0551351	0.0266697	0.0365564	0	0.091951		0.15261	0.013816	0.398246	0.125242	0.0572574	0.216538	0.160618		0.25425	0.0714771	0.159701	0.0632723	0.0733612	0.0359045	0.109661		0.218995
d__Bacteria;p__Bacteroidota;c__Bacteroidia;o__Flavobacteriales;f__Flavobacteriaceae;g__Myroides	0.137379	0	0	0	0	0.020971	0.0263917		0	0	0	0	0	0.0324219	0.00540365		0.0130028	0	0	0	0	0	0.00216713		0	0	0	0	0	0	0		0	0	0	0	0	0	0		0	0	0	0	0	0	0		0
d__Bacteria;p__Patescibacteria;c__Saccharimonadia;o__Saccharimonadales;__;__	0	0	0	0	0	0	0		0	0	0	0	0.0202826	0	0.00338043		0	0	0	0	0	0	0		0	0	0	0	0	0	0		0	0	0	0	0	0	0		0	0	0	0	0	0	0		0
d__Bacteria;p__Firmicutes;c__Negativicutes;o__Veillonellales-Selenomonadales;f__Selenomonadaceae;g__Schwartzia	0	0	0	0	0	0	0		0.0784138	0.110161	0	0	0	0	0.0314291		0.0346741	0.0396616	0	0	0	0	0.0123893		0.115997	0.0751374	0	0.0457195	0	0	0.0394756		0.0942592	0.0414479	0	0	0	0	0.0226178		0.102459	0.0679032	0	0.0669942	0	0.0957453	0.055517		0.122379
d__Bacteria;p__WPS-2;c__WPS-2;o__WPS-2;f__WPS-2;g__WPS-2	0	0	0	0	0	0.0419419	0.00699032		0	0	0	0.258112	0	0	0.0430187		0	0	0	0.0315756	0	0	0.0052626		0	0	0	0.0380996	0	0	0.00634993		0	0	0	0.159399	0	0	0.0265665		0	0.0142954	0	0.119101	0	0	0.0222327		0.00966152
d__Bacteria;p__Firmicutes;c__Clostridia;o__Oscillospirales;f__Ruminococcaceae;g__Negativibacillus	0	0	0	0	0	0.157282	0.0262137		0.0746798	0.0194401	0	0.0589971	0.121696	0.0594402	0.0557088		0.0390083	0	0	0	0.0762389	0	0.0192079		0.0978722	0.0711828	0	0.0457195	0.0594041	0.0591891	0.0555613		0.0718165	0.0460532	0.0302465	0	0.0334001	0	0.0302527		0.0645112	0.0679032	0.0273773	0	0.0560998	0.0239363	0.0399713		0.0354256
d__Bacteria;p__Firmicutes;c__Clostridia;o__Lachnospirales;f__Lachnospiraceae;g__Lachnospiraceae_UCG-003	0	0	0	0	0	0	0		0.0784138	0.0712805	0	0	0	0.0648438	0.0357563		0.0433426	0	0	0	0	0	0.00722376		0.0434987	0	0	0	0	0.0355135	0.0131687		0	0	0	0	0	0	0		0.0607165	0.0393124	0	0.0558285	0	0.0658249	0.036947		0.0257641
d__Bacteria;p__Firmicutes;c__Bacilli;o__Lactobacillales;f__Carnobacteriaceae;g__Atopostipes	0	0	0	0	0	0	0		0	0	0	0	0	0	0		0	0	0	0	0	0	0		0	0	0	0	0	0	0		0	0	0	0	0	0	0		0	0	0	0	0	0	0		0
d__Bacteria;p__Firmicutes;c__Clostridia;o__Monoglobales;f__Monoglobaceae;g__Monoglobus	0	0	0	0	0	0.146797	0.0244661		0.119488	0.0648004	0	0	0	0.0918621	0.046025		0.104022	0.0330513	0	0	0	0.141999	0.0465121		0.0253743	0.0830466	0	0.0761992	0	0	0.03077		0.134656	0.0552639	0	0	0	0.0879686	0.0463147		0.102459	0.107216	0	0.0111657	0.0604151	0.125666	0.0678202		0.132041
d__Bacteria;p__Firmicutes;c__Clostridia;o__Oscillospirales;f__Ruminococcaceae;g__Fournierella	0	0	0.110497	0	0.232509	0.419419	0.127071		0.0224039	0.226801	0.0455789	0.103245	0.101413	0.0702475	0.0949483		0	0.0727129	0.0614628	0.0947269	0	0	0.0381504		0.0579983	0.253094	0.0601474	0.0609593	0.150795	0.0473513	0.105058		0.0179541	0.133554	0.060493	0	0.0763432	0	0.0480574		0.0569217	0.171545	0.100383	0	0.081992	0.0299204	0.0734604		0.0418666
d__Bacteria;p__Firmicutes;c__Clostridia;o__Lachnospirales;f__Lachnospiraceae;g__Tyzzerella	0	0	0	0	0.211372	0	0.0352286		0.0298719	0	0	0	0	0.0216146	0.00858109		0	0	0	0	0	0	0		0	0	0	0.0266697	0	0	0.00444495		0.0314197	0	0	0	0	0	0.00523662		0.0417426	0	0	0	0.0258922	0	0.0112725		0
d__Bacteria;p__Proteobacteria;c__Alphaproteobacteria;o__Rhizobiales;f__Rhizobiaceae;g__Paenochrobactrum	0.011946	0	0	0	0	0	0.001991		0	0	0	0	0	0	0		0	0	0	0	0	0	0		0	0	0	0	0	0	0		0	0	0	0	0	0	0		0	0	0	0	0	0	0		0
d__Bacteria;p__Proteobacteria;c__Gammaproteobacteria;o__Enterobacterales;f__Enterobacteriaceae;__	0.05973	0	0	0	0	0.0419419	0.0169453		0	0	0	0	0.0676087	0	0.0112681		0	0	0	0	0	0	0		0	0	0	0	0	0	0		0	0	0	0	0	0	0		0	0	0	0	0	0	0		0
d__Bacteria;p__Firmicutes;c__Negativicutes;o__Veillonellales-Selenomonadales;f__Selenomonadaceae;g__uncultured	0	0	0.98443	0	0.190235	0.492817	0.277914		0.612374	1.01089	1.87524	2.0059	0.162261	0.102669	0.961556		0.528779	1.24273	2.3151	0.568361	0.127065	0.131076	0.818852		2.00094	1.54229	3.03243	0.0876291	0.219338	0	1.14711		0.628394	0.7783	2.28865	0	0.0572574	0	0.625434		0.383273	0.503913	2.61453	0	0.0949381	0	0.599442		0.402564
d__Bacteria;p__Proteobacteria;c__Gammaproteobacteria;o__Burkholderiales;f__Oxalobacteraceae;g__Massilia	0	0	0	0	0	0	0		0.014936	0	0	0	0.0338043	0	0.00812338		0.017337	0	0	0	0	0	0.00288951		0	0	0	0	0	0	0		0	0	0	0	0	0	0		0	0	0	0	0	0	0		0
d__Bacteria;p__Bacteroidota;c__Bacteroidia;o__Flavobacteriales;f__Weeksellaceae;g__Bergeyella	0	0	0	0.0380357	0	0	0.00633928		0	0	0	0	0	0	0		0	0	0	0	0	0	0		0	0	0	0	0	0	0		0	0	0	0	0	0	0		0	0	0	0	0	0	0		0
d__Bacteria;p__Firmicutes;__;__;__;__	0	0	0	0	0	0	0		0	0	0	0.0589971	0	0	0.00983284		0	0	0	0	0	0	0		0.0398739	0.0079092	0	0	0	0	0.00796384		0	0	0	0	0.0334001	0	0.00556669		0	0	0	0.0074438	0	0	0.00124063		0.00644102
d__Bacteria;p__Bacteroidota;c__Bacteroidia;o__Bacteroidales;f__Rikenellaceae;g__dgA-11_gut_group	0	0	0	0	0	0	0		0.0224039	0.0972006	0	0.103245	0.0946522	0.470118	0.13127		0.0216713	0.0991539	0	0.14209	0	0.174768	0.0729472		0	0.0276822	0	0.0495295	0.0137086	0.0473513	0.0230453		0.0269312	0.0782905	0	0.170784	0.0858861	0.460143	0.137006		0.034153	0.0821986	0.0182515	0.21587	0.0863073	0.281252	0.119672		0
d__Bacteria;p__Bacteroidota;c__Bacteroidia;o__Flavobacteriales;f__Weeksellaceae;g__Empedobacter	0.089595	0	0.0602712	0	0	0	0.0249777		0	0	0	0	0	0.0756511	0.0126085		0	0	0	0	0	0	0		0	0.0118638	0	0	0	0	0.0019773		0	0	0	0	0	0	0		0	0	0	0	0	0	0		0
d__Bacteria;p__Proteobacteria;c__Alphaproteobacteria;o__Rhodobacterales;f__Rhodobacteraceae;g__Paracoccus	0	0	0	0	0	0	0		0	0	0	0	0.0202826	0	0.00338043		0.0303398	0	0	0	0	0	0.00505663		0	0	0	0	0	0	0		0	0	0	0	0	0	0		0	0	0	0	0	0	0		0
d__Bacteria;p__Firmicutes;c__Bacilli;o__Erysipelotrichales;f__Erysipelotrichaceae;g__uncultured	0	0	0	0	0.126823	0.0314564	0.0263799		0.604906	0.907206	0.143248	0.0737463	0.196065	1.17259	0.516294		0.455097	0.932047	0	0.0473634	0.0889454	0.382305	0.317626		1.08747	0.901649	0.0801965	0.392426	0.155365	1.7224	0.723251		0.650837	0.589481	0.0907395	0.569282	0.334001	1.29923	0.588928		0.466758	0.714771	0.0821318	0.212148	0.254607	0.939501	0.444986		0.418666
d__Bacteria;p__Proteobacteria;c__Gammaproteobacteria;o__Burkholderiales;f__Comamonadaceae;__	0	0	0	0	0	0	0		0	0	0	0	0	0	0		0.0476768	0	0.0819504	0	0	0	0.0216045		0	0	0	0	0	0	0		0	0	0	0	0	0	0		0	0	0	0	0	0.137634	0.022939		0
d__Bacteria;p__Firmicutes;c__Bacilli;o__Erysipelotrichales;f__Erysipelotrichaceae;g__Turicibacter	0.017919	0	0.210949	0	0.14796	0.6501	0.171155		0.250177	0.298082	0.227894	0.243363	0.311	0.480925	0.301907		1.2396	0.224749	2.00779	0.789391	0.482846	2.58875	1.22219		0.322616	0.185866	0.130319	0.091439	0.182782	0.301864	0.202481		0.12119	0.0967118	0.0907395	0.216327	0.190858	0.162404	0.146372		0.117638	0.125085	0.196204	0.107935	0.146722	0.155586	0.141528		0.0483076
d__Bacteria;p__Firmicutes;c__Clostridia;o__Christensenellales;f__Christensenellaceae;__	0	0	0	0	0	0	0		0.123222	0	0	0	0	0.0648438	0.0313443		0.108356	0	0	0	0	0	0.0180594		0.0543734	0	0	0	0	0.0355135	0.0149812		0.107725	0	0	0	0	0.0541345	0.0269765		0.155586	0	0	0.037219	0	0.0359045	0.0381182		0.257641
d__Bacteria;p__Bacteroidota;c__Bacteroidia;o__Sphingobacteriales;f__Sphingobacteriaceae;g__Sphingobacterium	0.125433	0	0	0	0.0845487	0.0524274	0.0437349		0.014936	0	0.0455789	0.0147493	0.0202826	0.0270183	0.0204275		0	0	0.0409752	0	0	0	0.0068292		0	0	0	0	0	0	0		0	0	0	0	0	0	0		0	0	0	0	0	0.317156	0.0528594		0
d__Bacteria;p__Proteobacteria;c__Gammaproteobacteria;o__Pseudomonadales;f__Pseudomonadaceae;g__Oblitimonas	0	0	0	0	0	0	0		0	0	0	0	0	0	0		0	0	0	0	0	0	0		0	0	0	0	0	0	0		0	0	0	0	0	0	0		0	0	0	0	0	0	0		0
d__Archaea;p__Nanoarchaeota;c__Nanoarchaeia;o__Woesearchaeales;f__Woesearchaeales;g__Woesearchaeales	0	0.0379561	0.120542	0	0.211372	0.104855	0.0791208		0	0	0	0	0.0676087	0.113477	0.0301809		0	0	0.307314	0	0.0889454	0.229383	0.104274		0.0543734	0	0	0.0457195	0	0.0236756	0.0206281		0	0	0	0	0.0095429	0.0203004	0.00497389		0.0189739	0	0	0.0669942	0	0.0478727	0.0223068		0
d__Bacteria;p__Firmicutes;c__Bacilli;o__Erysipelotrichales;f__Erysipelatoclostridiaceae;g__Erysipelotrichaceae_UCG-003	0	0	0	0	0	0	0		0.0522759	0	0	0	0	0	0.00871264		0.0130028	0	0	0.0947269	0	0	0.0179549		0	0.0514098	0	0	0	0	0.0085683		0.0179541	0.013816	0	0	0	0	0.00529502		0	0.0178693	0	0	0.0172615	0	0.00585512		0.0161025
d__Bacteria;p__Firmicutes;c__Bacilli;o__Acholeplasmatales;f__Acholeplasmataceae;g__Anaeroplasma	0	0	0.0200904	0	0	0	0.0033484		0.014936	0.181441	0	0.0516224	0.0473261	0	0.0492209		0.0130028	0.105764	0	0	0	0	0.0197945		0.0144996	0.0553644	0.0400982	0	0.0182782	0	0.0213734		0.0134656	0.0736852	0	0	0.042943	0	0.0216823		0	0.103642	0.0182515	0	0.0258922	0	0.0246309		0.012882
d__Bacteria;p__Proteobacteria;c__Gammaproteobacteria;o__Burkholderiales;f__Neisseriaceae;g__Neisseria	0	0	0	0	0	0.0629129	0.0104855		0	0	0	0	0	0	0		0	0	0	0	0	0	0		0	0	0	0	0	0	0		0	0	0	0	0	0	0		0	0	0	0	0	0	0		0
d__Bacteria;p__Bacteroidota;c__Bacteroidia;o__Bacteroidales;f__Rikenellaceae;__	0	0	0	0	0	0	0		0	0	0	0	0	0	0		0	0.0132205	0	0	0	0	0.00220342		0	0	0	0	0	0	0		0	0	0	0	0	0	0		0	0	0	0	0	0	0		0
d__Bacteria;p__Proteobacteria;c__Gammaproteobacteria;o__Pseudomonadales;f__Moraxellaceae;g__Psychrobacter	0.0089595	0	0	0	0	0	0.00149325		0.0336059	0	0	0	0.0338043	0.0756511	0.0238436		0	0	0	0	0	0	0		0	0	0	0	0	0	0		0	0	0	0	0	0	0		0	0	0	0	0	0	0		0
d__Bacteria;p__Firmicutes;c__Negativicutes;o__Veillonellales-Selenomonadales;f__Selenomonadaceae;g__Anaerovibrio	0.035838	0.0664231	2.12958	0.122559	2.64215	2.30681	1.21723		5.35454	6.49948	7.90468	8.00885	11.3583	4.98217	7.35133		3.20735	8.20994	3.83118	3.14177	4.91741	2.78536	4.34884		7.13742	6.83355	8.68628	4.01951	9.65546	6.43978	7.12867		5.80367	5.77968	4.64788	3.90527	9.49995	5.67736	5.88564		2.75501	3.82402	4.7317	0.915587	4.73396	2.65095	3.26854		1.70365
d__Bacteria;p__Proteobacteria;c__Gammaproteobacteria;o__Burkholderiales;f__Comamonadaceae;g__Alicycliphilus	0	0	0	0	0	0	0		0	0.0259202	0	0	0	0	0.00432003		0	0	0	0	0	0	0		0	0	0	0	0	0	0		0	0	0	0	0	0	0		0	0	0	0	0	0	0		0
d__Bacteria;p__Proteobacteria;c__Gammaproteobacteria;o__Pseudomonadales;f__Moraxellaceae;g__Moraxella	0.0686895	0	0.0803616	0.0633928	0	0.524274	0.122786		0	0	0	0	0	0	0		0	0	0	0	0	0	0		0	0	0	0	0	0	0		0	0	0	0	0	0	0		0	0	0	0	0	0	0		0
d__Bacteria;p__Firmicutes;c__Negativicutes;o__Veillonellales-Selenomonadales;f__Selenomonadaceae;__	0.0209055	0	0.291311	0	0	0.419419	0.121939		0.474217	0.278642	0.0455789	0.221239	0	0.28099	0.216778		0.260055	0.310682	0	0	0.0889454	0.0983069	0.126332		0.246493	0.19773	0.0150368	0.0571494	0.1051	0.420243	0.173625		0.30522	0.0552639	0.0453698	0	0.133601	0.230072	0.128254		0.443989	0.318073	0.0182515	0.0595504	0.0733612	0.42487	0.223016		0.492738
d__Bacteria;p__Proteobacteria;c__Alphaproteobacteria;o__Rhodospirillales;f__uncultured;g__uncultured	0	0	0	0	0	0	0		0	0.0907206	0	0.0589971	0.162261	0.0540365	0.0610025		0	0.118985	0	0	0.177891	0.076461	0.0622227		0.00724979	0.0435006	0	0.217168	0.091391	0.0236756	0.0638308		0	0	0.0302465	0.512353	0.42943	0	0.162005		0	0.107216	0.0182515	0.208426	0.681828	0	0.169287		0
d__Bacteria;p__Bacteroidota;c__Bacteroidia;o__Flavobacteriales;f__Weeksellaceae;g__Soonwooa	0.011946	0	0	0	0	0	0.001991		0	0	0.123714	0	0.371848	0	0.0825936		0.0606796	0	0.0614628	0.0631512	0	0	0.0308823		0	0	0	0	0.0319868	0	0.00533114		0	0.0184213	0	0	0	0	0.00307022		0.0910747	0	0	0	0	0.927533	0.169768		0
d__Bacteria;p__Firmicutes;c__Clostridia;o__Peptostreptococcales-Tissierellales;f__Peptostreptococcales-Tissierellales;g__W5053	0	0	0	0	0	0	0		0	0	0	0	0	0	0		0	0	0	0	0	0	0		0	0	0	0	0	0	0		0	0	0	0	0	0	0		0	0	0	0	0	0	0		0
d__Bacteria;p__Verrucomicrobiota;c__Verrucomicrobiae;o__Verrucomicrobiales;f__Verrucomicrobiaceae;g__Prosthecobacter	0	0	0	0	0	0	0		0	0	0	0	0.0270435	0	0.00450725		0	0	0	0	0	0	0		0	0	0	0	0	0	0		0	0	0	0	0	0	0		0	0	0	0	0	0	0		0
d__Bacteria;p__Firmicutes;c__Clostridia;o__Lachnospirales;f__Lachnospiraceae;g__Anaerosporobacter	0	0	0	0	0.274783	0	0.0457972		0	0	0	0	0	0	0		0	0	0	0	0	0	0		0	0	0	0.125729	0	0	0.0209548		0	0	0	0.18217	0	0	0.0303617		0	0	0	0.0297752	0	0	0.00496253		0
d__Bacteria;p__Firmicutes;c__Clostridia;o__Lachnospirales;f__Lachnospiraceae;g__[Eubacterium]_xylanophilum_group	0	0	0.190859	0	0.401606	0	0.0987442		0.0709458	0.0777605	0	0.176991	0.162261	0.135091	0.103842		0.0823509	0.0528821	0	0.189454	0.139771	0	0.0774097		0	0	0	0.110489	0.10053	0	0.0351698		0.0493738	0	0	0.273255	0	0	0.0537715		0.0721008	0	0	0.104213	0.047469	0.0598408	0.0472706		0.0676307
d__Bacteria;p__Firmicutes;c__Clostridia;o__Lachnospirales;f__Lachnospiraceae;g__Lachnoclostridium	0	0	0	0	0	0	0		0.0224039	0	0	0	0	0	0.00373399		0.0346741	0	0	0	0	0	0.00577901		0.0579983	0	0.0300737	0	0	0	0.0146787		0	0	0	0	0	0	0		0	0	0.0775689	0	0	0	0.0129281		0
d__Bacteria;p__Verrucomicrobiota;c__Chlamydiae;o__Chlamydiales;f__Chlamydiaceae;g__Chlamydia	0	0.298904	0	0.0380357	0	0	0.0561566		0.0224039	0.259202	0.149759	0.235988	0.141978	0.0756511	0.147497		0.0130028	5.54601	0.307314	0.205242	0	0	1.01193		1.18534	2.75636	18.6758	13.2396	6.08664	0.142054	7.01429		0.0179541	15.6167	2.49534	7.59422	1.88472	0.243605	4.64208		1.37371	12.0868	0.278335	27.1587	6.72334	4.91892	8.75663		1.45567
d__Bacteria;p__Bacteroidota;c__Bacteroidia;o__Bacteroidales;f__Prevotellaceae;g__Prevotellaceae_UCG-001	0	0	0	0	0	0	0		0	0	0.0195338	0.0147493	0	0	0.00571384		0	0	0	0.0789391	0	0	0.0131565		0	0	0	0.163828	0	0	0.0273047		0	0	0	0.170784	0	0	0.0284641		0	0	0	0.152598	0	0	0.025433		0
d__Bacteria;p__Proteobacteria;c__Gammaproteobacteria;o__Burkholderiales;f__Sutterellaceae;__	0	0	0	0	0	0	0		0	0	0	0	0	0	0		0	0	0	0	0.025413	0	0.00423549		0	0	0	0	0	0	0		0	0	0	0	0	0	0		0	0	0	0	0	0	0		0
d__Bacteria;p__Firmicutes;c__Negativicutes;__;__;__	0	0	0	0	0.0845487	0	0.0140915		0	0	0	0	0	0	0		0	0	0	0	0	0	0		0	0	0	0	0	0	0		0	0	0	0	0	0	0		0	0	0	0	0	0	0		0
d__Bacteria;p__Proteobacteria;c__Gammaproteobacteria;o__Burkholderiales;f__Comamonadaceae;g__Acidovorax	0	0	0	0	0	0	0		0	0	0	0	0	0	0		0	0	0.0614628	0	0	0	0.0102438		0	0	0	0	0	0	0		0	0	0	0	0	0	0		0	0	0	0	0	0	0		0
d__Bacteria;p__Planctomycetota;c__Planctomycetes;o__Pirellulales;f__Pirellulaceae;g__p-1088-a5_gut_group	0	0	0	0	0	0	0		0.145626	0	0	0.0368732	0	0.0216146	0.0340189		0.0693481	0.0198308	0	0.0789391	0	0	0.0280197		0.0253743	0	0	0.0990589	0	0	0.0207389		0.0583509	0	0	0.44404	0	0	0.0837318		0.113843	0	0	0.383356	0	0	0.0828665		0.222215
d__Bacteria;p__Proteobacteria;c__Gammaproteobacteria;o__Burkholderiales;f__Neisseriaceae;__	0.023892	0.0521896	0	0.0845237	0	0.76544	0.154341		0	0	0	0	0	0	0		0	0	0	0	0	0	0		0	0	0	0	0	0	0		0	0	0	0	0	0	0		0	0	0	0	0	0	0		0
d__Bacteria;p__Proteobacteria;c__Gammaproteobacteria;o__Burkholderiales;f__Comamonadaceae;g__Comamonas	0.035838	0	0	0	0	0	0.005973		0.0634778	0	0	0	0	0	0.0105796		0	0	0	0	0	0	0		0	0	0	0	0	0	0		0	0	0	0	0	0	0		0	0	0	0	0	0	0		0
d__Bacteria;p__Proteobacteria;c__Gammaproteobacteria;o__Cellvibrionales;f__Cellvibrionaceae;g__Cellvibrio	0	0	0	0	0	0	0		0	0	0	0.0147493	0.0135217	0	0.00471183		0	0	0	0	0	0	0		0	0	0	0	0	0	0		0	0	0	0	0	0	0		0	0	0	0	0	0	0		0
d__Bacteria;p__Proteobacteria;c__Gammaproteobacteria;o__Burkholderiales;f__Comamonadaceae;g__Curvibacter	0	0	0	0	0.169097	0.0943693	0.0439111		0	0	0.0455789	0	0	0.0432292	0.0148013		0	0.0462718	0	0	0	0.021846	0.011353		0	0	0	0	0	0	0		0	0	0	0	0	0	0		0	0	0	0	0	0	0		0
d__Bacteria;p__Bacteroidota;c__Bacteroidia;o__Chitinophagales;f__Chitinophagaceae;__	0	0	0	0	0	0	0		0	0	0	0	0	0	0		0	0	0	0	0	0	0		0	0	0	0	0	0	0		0	0	0	0	0	0	0		0.00758956	0	0	0	0	0	0.00126493		0
d__Bacteria;p__Proteobacteria;c__Gammaproteobacteria;o__Xanthomonadales;f__Xanthomonadaceae;g__Stenotrophomonas	0.0089595	0	0	0	0	0	0.00149325		0	0	0.0260451	0.0294985	0.0946522	0.0216146	0.0286351		0.0476768	0	0	0	0	0	0.00794614		0.0181245	0	0	0	0	0	0.00302075		0	0	0	0	0	0	0		0	0	0	0	0	0.0598408	0.00997347		0
d__Bacteria;p__Actinobacteriota;c__Coriobacteriia;o__Coriobacteriales;f__Eggerthellaceae;g__Slackia	0	0	0	0	0	0	0		0.0224039	0.0259202	0	0	0.0338043	0.0270183	0.0181911		0	0	0	0	0	0	0		0.0253743	0	0	0	0.0365564	0	0.0103218		0.00897706	0	0.0201643	0	0	0	0.0048569		0	0.0214431	0.0273773	0	0.0258922	0	0.0124521		0.019323
d__Bacteria;p__Firmicutes;c__Clostridia;o__Peptostreptococcales-Tissierellales;f__Peptostreptococcales-Tissierellales;g__Anaerococcus	0	0	0.0401808	0	0.0845487	0	0.0207883		0	0	0	0	0	0	0		0	0	0	0	0	0	0		0	0	0	0	0	0	0		0	0	0	0	0	0	0		0	0	0	0	0	0	0		0
d__Bacteria;p__Fibrobacterota;c__Fibrobacteria;o__Fibrobacterales;f__Fibrobacteraceae;g__Fibrobacter	0	0	0	0	0	0	0		0.123222	0.0648004	0	0.0221239	0	0	0.0350243		0.108356	0.0132205	0	0	0.0508259	0	0.0287338		0.0181245	0.059319	0	0.0152398	0.0182782	0.0236756	0.0224395		0.0628394	0.0322373	0	0	0	0	0.0158461		0.151791	0.107216	0	0.0186095	0.0302076	0	0.051304		0.199672
d__Bacteria;p__Dependentiae;c__Babeliae;o__Babeliales;__;__	0	0	0	0	0	0	0		0	0	0	0	0	0	0		0	0	0	0	0	0	0		0	0	0	0	0	0	0		0	0	0	0	0	0	0		0	0	0	0	0	0	0		0
d__Bacteria;p__Firmicutes;c__Clostridia;o__Oscillospirales;f__Oscillospiraceae;g__uncultured	0	0	0	0	0.126823	0	0.0211372		0	0	0	0	0	0	0		0	0	0	0	0.139771	0	0.0232952		0	0	0	0.102869	0	0	0.0171448		0	0	0.0302465	0.0910851	0	0	0.0202219		0	0	0	0.133988	0	0	0.0223314		0
d__Bacteria;p__Firmicutes;c__Clostridia;o__Lachnospirales;f__Lachnospiraceae;g__Anaerostipes	0	0	0	0	0	0	0		0	0.0972006	0	0	0	0.0756511	0.0288086		0	0.0661026	0	0	0	0.10923	0.0292221		0	0.0553644	0	0	0	0	0.0092274		0	0.0414479	0	0	0	0	0.00690799		0	0.114363	0	0	0.146722	0	0.0435143		0
d__Bacteria;p__Proteobacteria;c__Gammaproteobacteria;o__Xanthomonadales;f__Xanthomonadaceae;g__Luteimonas	0	0	0	0	0	0	0		0	0	0	0	0.0608478	0	0.0101413		0	0	0	0	0	0	0		0	0	0	0	0	0	0		0	0	0	0	0	0	0		0	0	0	0	0	0	0		0
d__Bacteria;p__Firmicutes;c__Clostridia;o__Lachnospirales;f__Lachnospiraceae;g__Moryella	0	0	0	0	0	0	0		0	0	0	0	0	0	0		0.017337	0	0	0	0	0	0.00288951		0	0	0	0.0533394	0.0228477	0	0.0126979		0.0179541	0	0	0	0	0	0.00299235		0.0303582	0.025017	0	0.0223314	0	0	0.0129511		0.012882
d__Bacteria;p__Proteobacteria;c__Gammaproteobacteria;o__Burkholderiales;f__T34;g__T34	0	0	0.0803616	0	0.0845487	0.0943693	0.0432133		0	0.0777605	1.06785	0.715339	0.324522	0.243164	0.404772		0	0.118985	0.102438	0.126302	0.0508259	0.0983069	0.0828097		0	0.138411	0.200491	4.63291	0.877353	0.609648	1.07647		0	0.0875012	0.79145	0.466811	0.190858	0.142103	0.279787		0	0.0393124	0.42891	0.037219	0.047469	0.0777931	0.105117		0
d__Bacteria;p__Firmicutes;c__Clostridia;o__Clostridiales;f__Clostridiaceae;g__Candidatus_Arthromitus	0	0	0	0	0	0	0		0	0	0	0	0	0	0		0	0	0	0	0	0	0		0	0	0	0	0	0	0		0	0	0	0	0	0	0		0	0	0	0	0	0	0		0
d__Bacteria;p__Proteobacteria;c__Alphaproteobacteria;o__Rhizobiales;f__Rhizobiaceae;__	0	0	0	0	0	0.0524274	0.0087379		0	0	0	0	0	0	0		0	0	0	0	0	0	0		0	0	0	0	0	0	0		0	0	0	0	0	0	0		0	0	0	0	0	0	0		0
d__Bacteria;p__Firmicutes;c__Clostridia;o__Lachnospirales;f__Lachnospiraceae;g__Roseburia	0	0	1.32597	0	0.507292	0	0.305543		0.220305	0.589684	0.423232	0.117994	0	1.89668	0.541316		0.0736824	0.5156	0	0	0	0.633534	0.203803		1.06572	0.30055	0.160393	0.712462	0	2.15448	0.732268		0.0852821	0.202634	0.0453698	0.455425	0.109743	1.03532	0.322296		0.106254	0.421715	0.342216	0.0297752	0	1.11902	0.336497		0.222215
d__Bacteria;p__Firmicutes;c__Clostridia;o__Lachnospirales;f__Lachnospiraceae;g__Lachnospiraceae_UCG-010	0	0	0	0	0	0	0		0	0.0907206	0	0	0	0	0.0151201		0	0	0	0	0	0	0		0.0543734	0.0830466	0.0551351	0	0	0	0.0320925		0	0.0276319	0	0	0	0	0.00460532		0	0	0	0	0	0	0		0
d__Bacteria;p__Proteobacteria;c__Gammaproteobacteria;o__Enterobacterales;__;__	0	0	0	0	0	0	0		0	0	0	0	0	0	0		0	0	0	0.0157878	0	0	0.0026313		0	0	0	0	0	0	0		0	0	0	0	0	0	0		0	0	0	0	0	0	0		0
d__Bacteria;p__Firmicutes;c__Clostridia;o__Oscillospirales;__;__	0	0	0	0	0	0	0		0	0	0	0	0	0	0		0	0	0	0	0	0	0		0	0	0	0	0	0	0		0	0	0	0	0	0	0		0	0	0	0	0	0	0		0
d__Bacteria;p__Firmicutes;c__Bacilli;o__Erysipelotrichales;f__Erysipelotrichaceae;g__Erysipelotrichaceae_UCG-006	0	0	0	0	0	0.0943693	0.0157282		0.134424	0.110161	0.0911577	0.0884956	0.0473261	0.0648438	0.0894013		0.0693481	0.0462718	0	0	0	0	0.01927		0.0724979	0.0949104	0.0501228	0	0.0411259	0.0591891	0.0529744		0.0493738	0.128949	0.0302465	0	0.0763432	0.0473677	0.05538		0.110049	0.228727	0.0775689	0.0409409	0.107884	0.0777931	0.10716		0.0805127
d__Bacteria;p__Verrucomicrobiota;c__Lentisphaeria;o__Oligosphaerales;f__Oligosphaeraceae;g__horsej-a03	0	0	0	0	0	0	0		0	0	0	0	0	0	0		0	0	0	0	0	0	0		0	0	0	0	0	0	0		0	0	0	0	0	0.0270673	0.00451121		0	0.0178693	0	0.0669942	0	0	0.0141439		0
d__Bacteria;p__Firmicutes;c__Clostridia;o__Peptococcales;f__Peptococcaceae;g__Peptococcus	0	0	0	0	0.0634115	0	0.0105686		0.01867	0.0388802	0.0455789	0.0147493	0.0676087	0.0486329	0.03902		0.0260055	0	0	0	0.0508259	0.021846	0.0164462		0.068873	0.0435006	0	0.0304797	0.0411259	0.0295946	0.0355956		0.0134656	0	0.0201643	0	0.0238572	0.0338341	0.0152202		0.0379478	0	0.0593174	0.0483847	0.047469	0	0.0321865		0.0386461
d__Bacteria;p__Firmicutes;c__Clostridia;o__Lachnospirales;f__Lachnospiraceae;g__Agathobacter	0	0	0.743345	0	0.697527	0.629129	0.345		0.687054	0.486003	0.520901	0.464602	1.73754	0	0.649351		0.476768	0.568482	0	0	0.597205	0.360459	0.333819		0.583608	0.415233	0.365896	0.209548	1.64504	0	0.536554		0.48925	0.161186	0	0.489582	0.481916	0	0.270322		0.440194	0.178693	0.406096	0	0.724982	0	0.291661		0.370358
d__Bacteria;p__Firmicutes;c__Clostridia;o__Oscillospirales;f__Ruminococcaceae;g__Paludicola	0	0	0	0	0	0	0		0	0	0	0	0.0473261	0	0.00788768		0	0	0	0	0	0	0		0	0	0	0	0.0319868	0	0.00533114		0	0	0	0	0	0	0		0	0	0	0	0.0345229	0	0.00575382		0
d__Archaea;p__Aenigmarchaeota;__;__;__;__	0	0	0	0	0	0.0419419	0.00699032		0	0	0	0	0	0.0324219	0.00540365		0	0	0.204876	0	0.0508259	0	0.042617		0	0	0	0	0	0	0		0	0	0	0	0	0	0		0	0	0	0.0111657	0	0	0.00186095		0
d__Bacteria;p__Proteobacteria;c__Alphaproteobacteria;o__Sphingomonadales;f__Sphingomonadaceae;__	0	0	0	0	0	0	0		0	0	0	0	0.0743695	0	0.0123949		0.017337	0	0	0	0	0	0.00288951		0	0	0	0	0	0	0		0	0	0	0	0	0	0		0	0	0	0	0	0	0		0
d__Bacteria;p__Firmicutes;c__Clostridia;o__Peptostreptococcales-Tissierellales;f__Anaerovoracaceae;g__Anaerovorax	0	0	0	0	0	0	0		0	0	0	0	0	0	0		0	0	0	0	0	0	0		0	0	0	0	0	0	0		0	0	0	0	0	0	0		0	0	0	0.0446628	0	0	0.0074438		0
d__Bacteria;p__Proteobacteria;c__Gammaproteobacteria;o__Enterobacterales;f__Erwiniaceae;g__Pantoea	0	0	0	0	0	0.104855	0.0174758		0	0	0	0	0	0	0		0	0	0	0	0	0	0		0	0	0	0	0	0	0		0	0	0	0	0	0	0		0	0	0	0	0	0	0		0
d__Bacteria;p__Actinobacteriota;c__Coriobacteriia;o__Coriobacteriales;f__Atopobiaceae;g__Olsenella	0	0	0.0703164	0.0126786	0.0845487	0.188739	0.0593804		0.190434	0.103681	0.097669	0.132743	0.0811304	0.129688	0.122557		0.108356	0.0528821	0	0.0631512	0.0889454	0.0873839	0.0667865		0.0869975	0.079092	0.0601474	0.0571494	0.141656	0.0887837	0.0856377		0.255846	0.101317	0.120986	0	0.0572574	0.0473677	0.0971291		0.197328	0.175119	0.155138	0.0223314	0.0949381	0.0418886	0.114457		0.183569
d__Bacteria;p__Actinobacteriota;c__Actinobacteria;o__Micrococcales;f__Intrasporangiaceae;g__Ornithinimicrobium	0	0	0	0	0	0	0		0	0	0	0	0	0	0		0	0	0	0	0	0	0		0	0	0	0	0	0	0		0	0	0	0	0	0	0		0	0	0	0	0	0	0		0
d__Bacteria;p__Verrucomicrobiota;c__Lentisphaeria;o__Victivallales;f__vadinBE97;g__vadinBE97	0	0	0	0	0	0	0		0.0522759	0	0	0	0	0	0.00871264		0.0346741	0	0	0	0	0	0.00577901		0.0289992	0	0	0	0	0	0.00483319		0.0718165	0.0276319	0	0	0	0	0.0165747		0.129022	0.0178693	0	0	0	0	0.024482		0.0933947
d__Bacteria;p__Firmicutes;c__Clostridia;o__Oscillospirales;f__Ruminococcaceae;g__Candidatus_Soleaferrea	0	0	0	0	0.126823	0	0.0211372		0.0560099	0.0324002	0.0130225	0	0	0.0756511	0.029514		0.0650139	0.0330513	0	0	0	0	0.0163442		0.0181245	0	0	0	0	0.0295946	0.00795317		0.0403968	0.0322373	0	0	0	0.0812018	0.0256393		0.0569217	0.0285908	0	0.0558285	0.0690459	0.0957453	0.051022		0.0483076
d__Bacteria;p__Firmicutes;c__Clostridia;o__Lachnospirales;f__Lachnospiraceae;g__uncultured	0	0	0	0	0	0	0		0	0	0	0	0	0	0		0	0	0	0	0	0	0		0	0	0	0	0	0	0		0	0	0	0	0	0	0		0	0	0	0	0	0	0		0
d__Bacteria;p__Firmicutes;c__Clostridia;o__Christensenellales;f__Christensenellaceae;g__uncultured	0	0	0	0	0	0	0		0	0	0	0	0	0.0216146	0.00360244		0	0	0	0	0	0	0		0	0	0	0	0.0137086	0	0.00228477		0	0	0	0	0	0	0		0	0.0357385	0	0	0	0	0.00595642		0
d__Bacteria;p__Firmicutes;c__Bacilli;o__Bacillales;f__Planococcaceae;__	0	0	0	0	0	0	0		0	0	0	0.0737463	0	0.0378256	0.0185953		0	0	0	0.0789391	0	0	0.0131565		0	0	0	0	0	0	0		0	0	0	0	0	0	0		0	0	0	0	0	0	0		0
d__Bacteria;p__Proteobacteria;c__Gammaproteobacteria;o__Xanthomonadales;f__Xanthomonadaceae;g__Thermomonas	0	0	0	0	0	0	0		0	0	0	0	0.0540869	0	0.00901449		0	0	0	0	0	0	0		0	0	0	0	0	0	0		0	0	0	0	0	0	0		0.0113843	0	0	0	0	0.0359045	0.00788147		0
d__Bacteria;p__Fusobacteriota;c__Fusobacteriia;o__Fusobacteriales;f__Leptotrichiaceae;g__Leptotrichia	0.0209055	0.028467	0	0	0	0.0838838	0.0222094		0	0	0	0	0	0	0		0	0	0	0	0	0	0		0	0	0	0	0	0	0		0	0	0	0	0	0	0		0	0	0	0	0	0	0		0
d__Bacteria;p__Firmicutes;c__Bacilli;o__Lactobacillales;f__Vagococcaceae;g__Vagococcus	0	0	0	0	0	0	0		0	0	0	0	0	0	0		0	0	0	0	0	0	0		0	0	0	0	0	0	0		0	0	0	0	0	0	0		0	0	0	0	0	0	0		0
d__Bacteria;p__Proteobacteria;c__Gammaproteobacteria;o__Burkholderiales;__;__	0	0	0	0	0	0	0		0	0	0	0.0589971	0	0	0.00983284		0	0	0	0.0789391	0	0	0.0131565		0	0	0	0.0190498	0	0	0.00317497		0	0	0.0100822	0	0.0095429	0	0.00327084		0	0	0	0.037219	0	0	0.00620317		0
d__Bacteria;p__Firmicutes;c__Clostridia;o__Lachnospirales;f__Lachnospiraceae;g__Lachnospiraceae_UCG-004	0	0	0.210949	0	0.126823	0.0943693	0.0720236		0.134424	0.162001	0.501367	0.213864	0	0.0810548	0.182119		0.0693481	0.0925436	0	0	0	0	0.026982		0.311741	0.296595	0.295725	0.0609593	0.109669	0.0828648	0.192926		0.125679	0.0598692	0.18652	0	0.042943	0	0.0691685		0.110049	0.110789	0.460851	0	0.0690459	0	0.125122		0.0515281
d__Bacteria;p__Firmicutes;c__Clostridia;o__Lachnospirales;f__Lachnospiraceae;g__Lachnospiraceae_NC2004_group	0	0	0.120542	0	0	0	0.0200904		0.0485419	0.200881	0	0.0589971	0.0540869	0	0.0604179		0.0260055	0.0727129	0	0	0	0	0.0164531		0	0.0514098	0.035086	0	0	0	0.014416		0	0.0184213	0	0	0	0	0.00307022		0.0227687	0.0679032	0.0456288	0	0.0604151	0	0.032786		0.0354256
d__Bacteria;p__Firmicutes;c__Clostridia;o__Oscillospirales;f__Butyricicoccaceae;g__UCG-009	0	0	0.0301356	0	0	0.0838838	0.0190032		0.0522759	0.0648004	0	0	0.0270435	0	0.02402		0.0346741	0	0	0	0.0508259	0	0.01425		0.0434987	0.039546	0	0	0.0137086	0	0.0161256		0.0179541	0.0276319	0.0151233	0	0.0238572	0.0541345	0.0231168		0.0531269	0.0464601	0	0.0223314	0.0647305	0	0.0311081		0.0483076
d__Bacteria;p__Firmicutes;c__Clostridia;o__Clostridiales;f__Clostridiaceae;g__Clostridium_sensu_stricto_6	0	0	0.0401808	0	0	0	0.0066968		0	0	0	0	0	0.0216146	0.00360244		0.0996879	0	0.389264	0.299968	0	0.10923	0.149692		0	0	0	0	0	0	0		0	0	0	0	0	0	0		0	0	0	0	0	0	0		0
d__Bacteria;p__Proteobacteria;c__Gammaproteobacteria;o__Enterobacterales;f__Morganellaceae;g__Proteus	0.041811	0	0	0	0	0	0.0069685		0	0	0	0	0	0	0		0	0	0	0	0	0	0		0	0	0	0	0	0	0		0	0	0	0	0	0	0		0	0	0	0	0	0	0		0
d__Bacteria;p__Proteobacteria;c__Alphaproteobacteria;o__Sphingomonadales;f__Sphingomonadaceae;g__Novosphingobium	0	0	0	0	0	0.0419419	0.00699032		0	0	0	0	0	0	0		0	0	0	0	0	0	0		0	0	0	0	0	0	0		0	0	0	0	0	0	0		0.0189739	0	0	0	0	0	0.00316232		0
d__Bacteria;p__Firmicutes;c__Clostridia;o__Lachnospirales;f__Lachnospiraceae;g__Lachnospiraceae_XPB1014_group	0	0	0	0	0	0.0419419	0.00699032		0	0	0	0	0	0	0		0	0	0	0	0	0	0		0	0	0	0	0	0	0		0	0	0	0	0	0	0		0	0	0	0	0	0	0		0
d__Bacteria;p__Bacteroidota;c__Bacteroidia;o__Chitinophagales;f__Chitinophagaceae;g__Filobacterium	0	0	0	0	0	0	0		0	0	0	0	0	0	0		0	0	0	0	0	0	0		0	0	0	0	0	0	0		0	0	0	0	0	0	0		0	0	0	0	0	0	0		0
d__Bacteria;p__Verrucomicrobiota;c__Verrucomicrobiae;o__Verrucomicrobiales;f__Rubritaleaceae;g__Luteolibacter	0	0	0	0	0	0	0		0	0	0	0.0294985	0	0	0.00491642		0	0	0	0	0	0	0		0	0	0	0	0	0	0		0	0	0	0	0	0	0		0	0	0	0	0	0	0		0
d__Bacteria;p__Firmicutes;c__Clostridia;o__Lachnospirales;f__Lachnospiraceae;g__[Eubacterium]_fissicatena_group	0	0	0	0	0.380469	0	0.0634115		0	0	0	0	0.0743695	0.151302	0.037612		0	0	0	0	0	0	0		0	0.0237276	0	0.0533394	0	0.0710269	0.0246823		0	0	0	0.18217	0	0.0812018	0.0438953		0	0	0	0	0	0.0658249	0.0109708		0
d__Bacteria;p__Actinobacteriota;c__Coriobacteriia;o__Coriobacteriales;f__Atopobiaceae;g__uncultured	0	0	0	0	0	0	0		0	0	0	0	0	0	0		0	0	0	0	0	0	0		0	0	0	0.0190498	0	0	0.00317497		0	0	0	0	0	0	0		0	0	0	0	0	0	0		0
d__Bacteria;p__Deinococcota;c__Deinococci;o__Deinococcales;f__Deinococcaceae;g__Deinococcus	0	0	0	0	0	0.0524274	0.0087379		0	0	0	0	0	0	0		0	0	0	0	0	0	0		0	0	0	0	0	0	0		0	0	0	0	0	0	0		0	0	0	0	0	0	0		0
d__Bacteria;p__Firmicutes;c__Clostridia;o__Peptostreptococcales-Tissierellales;f__Anaerovoracaceae;g__Mogibacterium	0	0	0	0	0	0	0		0	0	0	0	0	0	0		0	0	0	0	0	0	0		0	0	0	0	0	0	0		0	0	0	0	0	0	0		0	0	0	0	0	0	0		0
d__Bacteria;p__Firmicutes;c__Bacilli;o__Mycoplasmatales;f__Mycoplasmataceae;g__Mycoplasma	0	0	0	0	0	0	0		0	0	0	0	0	0	0		0	0	0	0	0	0	0		0	0	0	0	0	0	0		0	0	0	0	0	0	0		0	0	0	0	0	0	0		0
d__Bacteria;p__Patescibacteria;c__Saccharimonadia;o__Saccharimonadales;f__Saccharimonadaceae;g__Candidatus_Saccharimonas	0	0	0	0	0.0634115	0	0.0105686		0.108286	0.181441	0	0.0294985	0.0405652	0.0594402	0.0698718		0.0563454	0.105764	0	0	0	0.065538	0.0379412		0.221119	0.363823	0	0.0876291	0.123378	0.0947026	0.148442		0.0897706	0.142765	0	0.330183	0.0190858	0.0609013	0.107118		0.0910747	0.368107	0.0136886	0.141432	0.0863073	0.0478727	0.124747		0.0933947
d__Bacteria;p__Firmicutes;c__Negativicutes;o__Veillonellales-Selenomonadales;f__Selenomonadaceae;g__Selenomonas	0.0149325	0	0.331492	0	0.591841	0.11534	0.175601		1.05672	0.628564	0.123714	0.309735	0.736935	0.626824	0.580415		0.745492	0.568482	0	0.126302	0.495553	0.458766	0.399099		0.460362	0.261004	0	0.163828	0.40669	0.153892	0.240963		0.718165	0.198029	0	0.318798	0.310144	0.236839	0.296996		0.998027	0.496766	0.104946	0.189817	0.578259	0.514631	0.480408		0.966152
d__Eukaryota;p__Retaria;c__Foraminifera;o__Rotaliida;__;__	0.011946	0.0332116	0	0.0507142	0	0.293593	0.0649109		0	0.200881	0	0.243363	0	0.0918621	0.089351		0.0606796	0.218139	0	0.568361	0	0.240306	0.181248		0	0.0118638	0	0.0609593	0	0.0414324	0.0190426		0	0	0	0	0	0	0		0.0455373	0	0	0.0521066	0	0	0.016274		0
d__Bacteria;p__Actinobacteriota;c__Actinobacteria;o__Propionibacteriales;f__Propionibacteriaceae;g__Tessaracoccus	0	0	0	0	0	0	0		0	0	0	0	0	0	0		0	0	0	0	0	0	0		0	0	0	0	0	0	0		0	0	0	0	0	0	0		0	0	0	0	0	0	0		0
d__Bacteria;p__Firmicutes;c__Bacilli;o__Lactobacillales;f__Carnobacteriaceae;g__Jeotgalibaca	0	0	0	0	0	0	0		0	0	0	0	0	0.0324219	0.00540365		0	0	0	0	0	0	0		0	0	0	0	0	0	0		0	0	0	0	0	0	0		0	0	0	0	0	0	0		0
d__Bacteria;p__Proteobacteria;c__Gammaproteobacteria;o__Aeromonadales;f__Succinivibrionaceae;g__uncultured	0	0	0	0	0	0	0		0	0	0	0	0	0	0		0	0	0	0	0	0	0		0	0	0.0150368	0	0	0	0.00250614		0	0	0	0	0	0	0		0	0	0	0	0	0	0		0
d__Bacteria;p__Cyanobacteria;c__Sericytochromatia;o__Sericytochromatia;f__Sericytochromatia;g__Sericytochromatia	0	0	0	0	0	0	0		0	0	0	0	0.0338043	0	0.00563406		0	0	0	0	0	0	0		0	0	0	0	0	0	0		0	0	0	0	0	0	0		0	0	0	0	0	0	0		0
d__Bacteria;p__Firmicutes;c__Clostridia;o__Lachnospirales;f__Lachnospiraceae;g__[Ruminococcus]_gauvreauii_group	0	0	0	0	0	0.429905	0.0716508		0.104552	0.0777605	0.130225	0.147493	0.128456	0.135091	0.120596		0.117025	0.0727129	0.0819504	0.221029	0.139771	0.141999	0.129081		0.0434987	0.0711828	0.0451105	0.133349	0.123378	0.0828648	0.0832305		0.103236	0.0598692	0.0756163	0.307412	0.171772	0.128569	0.141079		0.113843	0.0857725	0.141449	0.227036	0.211453	0.0777931	0.142891		0.12882
d__Bacteria;p__Firmicutes;c__Clostridia;o__Peptostreptococcales-Tissierellales;f__Anaerovoracaceae;g__[Eubacterium]_nodatum_group	0	0	0	0	0	0.157282	0.0262137		0	0.0842405	0	0.0737463	0.0338043	0	0.0319652		0	0.0727129	0	0	0	0	0.0121188		0	0.019773	0	0	0.0411259	0	0.0101498		0	0.0782905	0	0.102471	0.0095429	0	0.0317173		0	0.0643294	0.0273773	0.0297752	0	0	0.020247		0
d__Bacteria;p__Proteobacteria;c__Alphaproteobacteria;o__Rhizobiales;f__Beijerinckiaceae;g__Methylobacterium-Methylorubrum	0	0	0	0	0	0.0524274	0.0087379		0	0	0	0	0.0270435	0	0.00450725		0	0	0	0	0	0.032769	0.0054615		0	0	0	0	0	0	0		0	0	0	0	0	0	0		0	0	0	0	0	0	0		0
d__Bacteria;p__Firmicutes;c__Clostridia;o__Lachnospirales;f__Lachnospiraceae;g__[Ruminococcus]_torques_group	0	0	0	0	0	0.167768	0.0279613		0.0485419	0.0712805	0	0	0.0878913	0	0.0346189		0	0	0	0	0	0	0		0	0	0	0	0	0	0		0	0	0	0	0	0	0		0	0.0536078	0	0	0.0776766	0	0.0218807		0
d__Bacteria;p__Firmicutes;c__Bacilli;o__Lactobacillales;f__Aerococcaceae;g__Facklamia	0	0	0	0	0	0	0		0	0	0	0	0	0	0		0	0	0	0	0	0	0		0	0	0	0	0	0	0		0	0	0	0	0	0	0		0	0	0	0	0	0	0		0
d__Bacteria;p__Proteobacteria;c__Gammaproteobacteria;o__Burkholderiales;f__Neisseriaceae;g__Conchiformibius	0	0	0	0	0	0	0		0	0	0	0	0	0	0		0	0	0	0	0	0	0		0	0	0	0	0	0	0		0	0	0	0	0	0	0		0	0	0	0	0	0	0		0
d__Bacteria;p__Firmicutes;c__Clostridia;o__Peptostreptococcales-Tissierellales;f__Peptostreptococcaceae;g__Romboutsia	0	0	0	0	0	0	0		0.0746798	0.129601	0.0651126	0.0663717	0.141978	0.172917	0.108443		0.511442	0.0925436	0.266339	0.205242	0.25413	0.611688	0.323564		0.068873	0.0355914	0.0551351	0	0.0319868	0	0.0319311		0.0403968	0	0	0.0910851	0.0286287	0	0.0266851		0	0.0536078	0.0410659	0.0409409	0.0517844	0	0.0312332		0.0354256
d__Bacteria;p__Firmicutes;c__Clostridia;o__Eubacteriales;f__Eubacteriaceae;g__Pseudoramibacter	0	0	0	0	0	0	0		0	0	0	0	0	0	0		0	0	0	0	0	0	0		0	0	0	0	0	0	0		0	0	0	0	0	0	0		0	0	0	0	0	0	0		0
d__Bacteria;p__Firmicutes;c__Clostridia;o__Lachnospirales;f__Lachnospiraceae;g__[Eubacterium]_hallii_group	0	0	0	0	0	0	0		0.0485419	0.0842405	0	0.0737463	0	0	0.0344215		0	0	0	0	0.0762389	0.131076	0.0345525		0.0253743	0	0.0300737	0.0533394	0	0	0.0181312		0	0	0	0	0	0	0		0.0569217	0.0750509	0.0638803	0.115379	0	0.0418886	0.0588534		0
d__Bacteria;p__Actinobacteriota;c__Coriobacteriia;o__Coriobacteriales;f__uncultured;g__uncultured	0	0	0	0	0	0	0		0	0	0	0	0	0	0		0	0	0	0	0	0	0		0	0	0	0	0	0	0		0	0	0	0	0.0190858	0	0.00318097		0	0	0	0	0.0172615	0	0.00287691		0
d__Bacteria;p__Firmicutes;c__Clostridia;o__Peptostreptococcales-Tissierellales;f__Peptostreptococcales-Tissierellales;g__Helcococcus	0	0	0	0	0	0	0		0	0	0	0	0	0	0		0	0	0	0	0	0	0		0	0	0	0	0	0	0		0	0	0	0	0	0	0		0	0	0	0	0	0	0		0
d__Bacteria;p__Actinobacteriota;c__Actinobacteria;o__Micrococcales;f__Micrococcaceae;g__Glutamicibacter	0	0	0	0	0	0	0		0	0	0	0	0	0	0		0	0	0	0	0	0	0		0	0	0	0	0	0	0		0	0	0	0	0	0	0		0	0	0	0	0	0	0		0
d__Bacteria;p__Abditibacteriota;c__Abditibacteria;o__Abditibacteriales;f__Abditibacteriaceae;g__Abditibacterium	0	0	0	0	0	0	0		0	0	0	0	0.0202826	0	0.00338043		0	0	0	0	0	0	0		0	0	0	0	0	0	0		0	0	0	0	0	0	0		0	0	0	0	0	0	0		0
d__Bacteria;p__Firmicutes;c__Clostridia;o__Oscillospirales;f__Butyricicoccaceae;__	0	0	0.0200904	0.0338095	0	0.11534	0.0282067		0.197901	0.311042	0.143248	0.20649	0.101413	0.610613	0.261784		0.281727	0.25119	0	0.126302	0.190597	0.415074	0.210815		0.17762	0.233321	0.225553	0.125729	0.360994	0.461675	0.264149		0.228915	0.0921065	0.181479	0	0.162229	0.561646	0.204396		0.292198	0.160823	0.492791	0.197261	0.397014	0.185507	0.287599		0.312389
d__Bacteria;p__Verrucomicrobiota;c__Verrucomicrobiae;o__Verrucomicrobiales;f__Verrucomicrobiaceae;g__Verrucomicrobium	0	0	0	0	0	0	0		0	0	0	0	0.0202826	0	0.00338043		0	0	0	0	0	0	0		0	0	0	0	0	0	0		0	0	0	0	0	0	0		0	0	0	0	0	0.0359045	0.00598408		0
d__Bacteria;p__Firmicutes;c__Clostridia;o__Oscillospirales;f__Oscillospiraceae;g__Pseudoflavonifractor	0	0	0	0	0	0	0		0	0	0	0	0	0	0		0	0	0	0	0	0	0		0	0	0	0	0	0	0		0	0	0	0	0	0	0		0	0	0	0	0	0	0		0
d__Bacteria;p__Actinobacteriota;c__Actinobacteria;o__Kineosporiales;f__Kineosporiaceae;g__Quadrisphaera	0	0	0	0	0	0	0		0	0	0	0	0	0	0		0	0	0	0	0	0	0		0	0	0	0	0	0	0		0	0	0	0	0	0	0		0	0	0	0	0	0	0		0
d__Bacteria;p__Firmicutes;c__Clostridia;o__Oscillospirales;f__Oscillospiraceae;g__Oscillospiraceae	0	0	0	0	0	0	0		0	0	0	0	0	0	0		0	0	0	0	0	0	0		0	0	0	0	0	0	0		0	0	0	0	0	0	0		0	0.0178693	0	0	0	0	0.00297821		0
d__Bacteria;p__Bacteroidota;c__Bacteroidia;o__Bacteroidales;f__Paludibacteraceae;g__uncultured	0	0	0	0	0	0	0		0	0	0	0.0294985	0.0270435	0.0810548	0.0229328		0	0	0	0	0	0.0873839	0.014564		0	0	0	0.106679	0	0	0.0177798		0	0	0	0.170784	0	0.121803	0.0487645		0	0	0	0.208426	0.0172615	0.0359045	0.0435987		0
d__Bacteria;p__Bacteroidota;c__Bacteroidia;o__Bacteroidales;f__uncultured;g__uncultured	0.0268785	0.0142335	0	0.0211309	0	0.0943693	0.026102		0.369665	0.103681	0.0781352	0.0589971	0	0.0432292	0.108951		0.247053	0.0925436	0	0	0.0381194	0	0.0629526		0.264617	0.118638	0.130319	0.0266697	0.0091391	0.0177567	0.0945234		0.278289	0.0644745	0.0705752	0	0	0.0270673	0.073401		0.337735	0.0929202	0.073006	0.0297752	0.0345229	0	0.0946599		0.305948
d__Bacteria;p__Verrucomicrobiota;c__Lentisphaeria;o__Victivallales;f__Victivallaceae;g__Victivallis	0	0	0	0	0	0	0		0	0	0	0	0	0	0		0	0	0	0	0	0	0		0	0	0	0	0	0	0		0	0	0	0	0	0	0		0	0	0	0.0111657	0	0	0.00186095		0
d__Bacteria;p__Firmicutes;c__Clostridia;o__Peptostreptococcales-Tissierellales;f__Peptostreptococcales-Tissierellales;g__Parvimonas	0	0	0	0	0	0	0		0	0	0	0	0	0	0		0	0	0	0	0	0	0		0	0	0	0	0	0	0		0	0	0	0	0	0	0		0	0	0	0	0	0	0		0
d__Bacteria;p__Firmicutes;c__Bacilli;o__Erysipelotrichales;f__Erysipelotrichaceae;g__Catenisphaera	0	0	0	0	0	0.230681	0.0384468		0.257645	0.123121	0.0390676	0.147493	0.196065	0.0540365	0.136238		0.0563454	0.0330513	0	0.0473634	0.266836	0	0.067266		0.105122	0.130502	0	0.0457195	0.438677	0	0.120003		0.107725	0.0230266	0	0.318798	0.353087	0	0.133773		0.201123	0.0821986	0.036503	0.122823	0.388383	0	0.138505		0.228656
d__Bacteria;p__Bacteroidota;c__Bacteroidia;o__Bacteroidales;f__Rikenellaceae;g__Alistipes	0	0	0	0	0	0	0		0	0	0.0260451	0	0.0202826	0	0.00772128		0	0	0	0	0	0	0		0	0	0	0	0	0	0		0	0	0	0	0	0	0		0	0.0107216	0.0136886	0	0.0215768	0	0.0076645		0
d__Bacteria;p__Firmicutes;c__Bacilli;o__Erysipelotrichales;f__Erysipelotrichaceae;g__Holdemanella	0	0	0.48217	0	0.253646	0.398448	0.189044		0.481685	0.233281	0.488345	0.412979	0.0811304	0.313412	0.335139		0.260055	0.125595	0	0.205242	0	0.054615	0.107584		0.289992	0.14632	0.215528	0.0723892	0.155365	0.100621	0.163369		0.296243	0.0875012	0.267177	0	0.0763432	0.175937	0.150534		0.299787	0.164397	0.492791	0.0297752	0.12083	0.119682	0.204544		0.264082
d__Bacteria;p__Bacteroidota;c__Bacteroidia;o__Sphingobacteriales;f__Sphingobacteriaceae;g__Solitalea	0	0	0	0	0	0	0		0	0	0	0	0	0	0		0	0	0	0	0	0	0		0	0	0	0	0	0	0		0	0	0	0	0	0	0		0	0	0	0	0	0	0		0
d__Bacteria;p__Firmicutes;c__Clostridia;o__Eubacteriales;f__Anaerofustaceae;g__Anaerofustis	0	0	0	0	0	0	0		0	0	0	0	0	0	0		0	0	0	0	0	0	0		0	0	0	0	0	0	0		0	0	0	0	0	0	0		0	0	0	0	0	0	0		0
d__Bacteria;p__Firmicutes;c__Bacilli;o__Lactobacillales;f__Aerococcaceae;g__Aerosphaera	0	0	0	0	0	0	0		0	0	0	0	0	0	0		0	0	0	0	0	0	0		0	0	0	0	0	0	0		0	0	0	0	0	0	0		0	0	0	0	0	0	0		0
d__Bacteria;p__Actinobacteriota;c__Actinobacteria;o__Propionibacteriales;f__Propionibacteriaceae;g__Propioniciclava	0	0	0	0	0	0	0		0	0	0	0	0	0	0		0	0	0	0	0	0	0		0	0	0	0	0	0	0		0	0	0	0	0	0	0		0	0	0	0	0	0	0		0
d__Bacteria;p__Firmicutes;c__Bacilli;o__Staphylococcales;f__Gemellaceae;g__Gemella	0	0	0	0	0	0.0419419	0.00699032		0	0	0	0	0	0	0		0	0	0	0	0	0	0		0	0	0	0	0	0	0		0	0	0	0	0	0	0		0	0	0	0	0	0	0		0
d__Bacteria;p__Firmicutes;c__Clostridia;o__Peptostreptococcales-Tissierellales;f__Anaerovoracaceae;__	0	0	0	0	0	0	0		0	0	0	0	0	0	0		0	0	0	0	0	0	0		0	0	0	0	0	0	0		0	0	0	0	0	0	0		0	0	0	0	0	0	0		0
d__Bacteria;p__Proteobacteria;c__Alphaproteobacteria;o__Sphingomonadales;f__Sphingomonadaceae;g__Altererythrobacter	0	0	0	0	0	0	0		0	0	0	0	0	0	0		0	0	0.0409752	0	0	0	0.0068292		0	0	0	0	0	0	0		0	0	0	0	0	0	0		0	0	0	0	0	0	0		0
d__Bacteria;p__Firmicutes;c__Clostridia;o__Clostridia;f__Hungateiclostridiaceae;g__Mageibacillus	0	0	0	0	0	0	0		0	0	0	0	0	0	0		0	0	0	0	0	0	0		0	0	0	0	0	0	0		0	0	0	0	0	0	0		0	0	0	0	0	0	0		0
d__Bacteria;p__Firmicutes;c__Bacilli;o__Erysipelotrichales;f__Erysipelatoclostridiaceae;g__Erysipelatoclostridiaceae	0	0	0.0401808	0	0	0	0.0066968		0	0.0453603	0	0	0	0	0.00756005		0	0	0	0	0	0	0		0	0	0	0	0.0091391	0.0414324	0.00842858		0	0	0	0	0	0	0		0.0189739	0	0.00912575	0	0	0	0.00468327		0
d__Bacteria;p__Bacteroidota;c__Bacteroidia;o__Cytophagales;f__Hymenobacteraceae;g__Hymenobacter	0	0	0	0	0.0634115	0	0.0105686		0	0	0	0	0	0	0		0	0	0	0	0	0	0		0	0	0	0	0	0	0		0	0	0	0	0	0	0		0	0	0	0	0	0	0		0
d__Archaea;p__Thermoplasmatota;c__Thermoplasmata;o__Methanomassiliicoccales;f__Methanomethylophilaceae;g__Candidatus_Methanomethylophilus	0	0	0	0	0	0	0		0	0	0	0	0	0	0		0	0	0	0	0	0	0		0	0	0	0	0	0	0		0.0134656	0	0	0	0	0	0.00224427		0	0	0	0	0.0129461	0	0.00215768		0
d__Bacteria;p__Firmicutes;c__Bacilli;o__Lactobacillales;f__Aerococcaceae;__	0	0	0	0	0	0	0		0	0	0	0	0	0	0		0	0	0	0	0	0	0		0	0	0	0	0	0	0		0	0	0	0	0	0	0		0	0	0	0	0	0	0		0
d__Bacteria;p__Firmicutes;c__Bacilli;o__Bacillales;f__Bacillaceae;g__Bacillus	0	0	0	0	0.253646	0	0.0422744		0	0	0	0	0.0135217	0	0.00225362		0	0	0	0	0	0	0		0	0	0	0	0	0	0		0	0	0	0	0	0	0		0	0	0	0	0	0	0		0
d__Bacteria;p__Acidobacteriota;c__Blastocatellia;o__Blastocatellales;f__Blastocatellaceae;g__Blastocatella	0	0	0	0	0	0	0		0	0	0	0	0	0	0		0	0	0	0	0	0	0		0	0	0	0	0	0	0		0	0	0	0	0	0	0		0	0	0	0	0	0	0		0
d__Bacteria;p__Proteobacteria;c__Gammaproteobacteria;o__Burkholderiales;f__Sutterellaceae;g__Parasutterella	0	0	0	0	0	0	0		0.104552	0.149041	0.0260451	0.0221239	0.0405652	0.0756511	0.069663		0.117025	0.0661026	0	0.0631512	0	0	0.0410465		0.221119	0.241231	0.0300737	0	0.0228477	0.0355135	0.0917974		0.0583509	0	0	0	0	0	0.00972515		0.113843	0.107216	0	0.0186095	0.0215768	0	0.0435409		0.0354256
d__Bacteria;p__Bacteroidota;c__Bacteroidia;o__Chitinophagales;f__Chitinophagaceae;g__Puia	0	0.00948902	0	0.0169047	0	0.0524274	0.0131369		0	0	0	0	0	0	0		0	0	0.0614628	0	0	0	0.0102438		0	0	0	0	0	0	0		0	0	0	0	0	0	0		0	0	0	0	0	0	0		0
d__Bacteria;p__Firmicutes;c__Bacilli;o__Lactobacillales;__;__	0	0	0	0	0	0	0		0	0	0	0	0	0.0108073	0.00180122		0.0130028	0	0	0	0	0	0.00216713		0	0	0	0	0	0	0		0	0	0	0	0	0	0		0	0	0	0	0	0	0		0
d__Bacteria;p__Bacteroidota;c__Bacteroidia;o__Chitinophagales;f__Chitinophagaceae;g__Haoranjiania	0	0	0	0	0	0	0		0	0	0	0	0	0	0		0	0	0	0	0	0	0		0	0	0	0	0	0	0		0	0	0	0	0	0	0		0	0	0	0	0	0	0		0
d__Bacteria;p__Firmicutes;c__Bacilli;o__Erysipelotrichales;f__Erysipelatoclostridiaceae;g__Catenibacterium	0	0	0.341537	0	0.0422744	0.199224	0.0971726		0.0373399	0.187921	0.227894	0.331858	0.0202826	0.0270183	0.138719		0.117025	0.0925436	0	0.157878	0.0381194	0	0.0675944		0	0.399415	0.115282	0.0114299	0	0.0355135	0.0936068		0.0314197	0.115133	0.181479	0	0.0286287	0	0.0594434		0	0.246596	0.401533	0.0297752	0.0431537	0.0179522	0.123168		0.019323
d__Bacteria;p__Firmicutes;c__Bacilli;o__Erysipelotrichales;f__Erysipelotrichaceae;g__Erysipelothrix	0	0	0	0	0.0845487	0	0.0140915		0	0	0	0	0	0	0		0	0	0	0	0	0	0		0	0	0	0	0	0	0		0	0	0	0	0	0	0		0	0	0	0	0	0	0		0
d__Bacteria;p__Firmicutes;c__Clostridia;o__Peptostreptococcales-Tissierellales;f__Peptostreptococcaceae;__	0	0	0	0	0	0.32505	0.054175		0.0634778	0	0	0	0.0743695	0	0.0229746		0	0	0	0	0	0	0		0	0	0	0	0	0	0		0	0	0	0	0.147915	0	0.0246525		0	0.0929202	0	0	0.189876	0	0.0471327		0
d__Bacteria;p__Actinobacteriota;c__Actinobacteria;o__Micrococcales;f__Dermabacteraceae;g__Brachybacterium	0	0	0	0	0	0	0		0	0	0	0	0	0	0		0	0	0	0	0	0	0		0	0	0	0	0	0	0		0	0	0	0	0	0	0		0	0	0	0	0	0	0		0
d__Bacteria;p__Proteobacteria;c__Gammaproteobacteria;o__Pseudomonadales;f__Moraxellaceae;g__Enhydrobacter	0	0	0	0	0	0.0838838	0.0139806		0.0672118	0	0.0325563	0.0516224	0.0743695	0	0.0376267		0.0476768	0	0.0819504	0	0	0	0.0216045		0	0	0	0	0	0	0		0	0	0	0	0	0	0		0	0	0	0	0	0.0837772	0.0139629		0.0161025
d__Bacteria;p__Campilobacterota;c__Campylobacteria;o__Campylobacterales;f__Arcobacteraceae;g__Arcobacter	0	0	0	0	0	0	0		0	0	0	0	0	0	0		0	0	0	0	0	0.021846	0.003641		0	0	0	0	0	0	0		0	0	0	0	0	0	0		0	0	0	0	0	0	0		0
d__Bacteria;p__Firmicutes;c__Clostridia;o__Clostridiales;f__Clostridiaceae;g__Clostridium_sensu_stricto_13	0	0	0	0	0.105686	0	0.0176143		0	0	0	0	0	0	0		0	0	0	0	0	0	0		0	0	0	0	0	0	0		0	0	0	0	0	0	0		0	0	0	0	0	0	0		0
d__Bacteria;p__Actinobacteriota;c__Actinobacteria;o__Micrococcales;f__Brevibacteriaceae;g__Brevibacterium	0	0	0	0	0	0	0		0	0	0	0	0	0	0		0	0	0	0	0	0	0		0	0	0	0	0	0	0		0	0	0	0	0	0	0		0	0	0	0	0	0	0		0
d__Bacteria;p__Proteobacteria;c__Gammaproteobacteria;o__Aeromonadales;f__Succinivibrionaceae;__	0	0	0	0	0	0	0		0	0	0	0.0294985	0	0	0.00491642		0	0	0	0	0	0	0		0	0	0	0	0	0	0		0	0	0	0	0	0	0		0	0	0	0	0	0	0		0
d__Bacteria;p__Firmicutes;c__Negativicutes;o__Veillonellales-Selenomonadales;f__Veillonellaceae;__	0	0	0	0	0	0	0		0	0.0129601	0	0	0	0	0.00216001		0	0	0	0	0	0	0		0	0	0	0	0	0	0		0	0	0	0	0	0	0		0	0	0	0	0	0	0		0
d__Bacteria;p__Proteobacteria;c__Gammaproteobacteria;o__Pasteurellales;f__Pasteurellaceae;g__Pasteurella	0	0	0	0	0	0	0		0	0	0	0	0	0	0		0	0	0	0	0	0	0		0	0	0	0	0	0	0		0	0	0	0	0	0	0		0	0	0	0	0	0	0		0
d__Bacteria;p__Firmicutes;c__Clostridia;o__Peptostreptococcales-Tissierellales;f__Anaerovoracaceae;g__Family_XIII_UCG-001	0	0	0	0	0	0.0524274	0.0087379		0.0634778	0.0453603	0	0	0	0.0486329	0.0262452		0.017337	0	0	0	0.0381194	0	0.00924275		0	0.0237276	0	0.0266697	0	0.0355135	0.0143185		0.0224427	0.0322373	0	0	0	0	0.00911332		0.0227687	0.0607555	0.0228144	0.0223314	0.0431537	0	0.0286373		0.0161025
d__Bacteria;p__Proteobacteria;c__Gammaproteobacteria;o__Salinisphaerales;f__Solimonadaceae;g__Nevskia	0	0	0	0	0	0	0		0	0	0	0	0	0	0		0	0	0.0614628	0	0	0	0.0102438		0	0	0	0	0	0	0		0	0	0	0	0	0	0		0	0	0	0	0	0	0		0
d__Bacteria;p__Bacteroidota;c__Bacteroidia;o__Cytophagales;f__Spirosomaceae;g__Flectobacillus	0	0	0	0	0	0	0		0	0	0	0.0147493	0	0	0.00245821		0	0	0	0	0	0	0		0	0	0	0	0	0	0		0	0	0	0	0	0	0		0	0	0	0	0	0	0		0
d__Bacteria;p__Proteobacteria;c__Gammaproteobacteria;o__Burkholderiales;f__Alcaligenaceae;g__Alcaligenaceae	0	0	0	0	0	0	0		0	0	0	0	0	0	0		0	0	0	0	0	0	0		0	0	0	0	0	0	0		0	0	0	0	0	0	0		0	0	0	0	0	0	0		0
d__Bacteria;p__Bacteroidota;c__Bacteroidia;o__Chitinophagales;f__Chitinophagaceae;g__Taibaiella	0	0	0	0	0	0	0		0	0	0	0.0294985	0	0.0108073	0.00671764		0	0	0	0	0	0	0		0	0	0	0	0	0	0		0	0	0	0	0	0	0		0	0	0	0	0	0	0		0
d__Bacteria;p__Firmicutes;c__Clostridia;o__Peptostreptococcales-Tissierellales;f__Peptostreptococcales-Tissierellales;g__Peptoniphilus	0	0	0	0	0	0	0		0	0	0	0	0	0	0		0	0	0	0	0	0	0		0	0	0	0	0	0	0		0	0	0	0	0	0	0		0	0	0	0	0	0	0		0
d__Bacteria;p__Chloroflexi;c__Chloroflexia;o__Chloroflexales;f__Herpetosiphonaceae;g__Herpetosiphon	0	0	0	0	0	0	0		0	0	0	0	0	0	0		0	0	0	0	0	0	0		0	0	0	0	0	0	0		0	0	0	0	0	0	0		0	0	0	0	0	0	0		0.00966152
d__Bacteria;p__Firmicutes;c__Bacilli;o__Erysipelotrichales;f__Erysipelotrichaceae;g__[Anaerorhabdus]_furcosa_group	0	0	0	0	0	0	0		0	0	0	0	0	0	0		0	0	0	0	0	0	0		0	0.0079092	0	0	0	0	0.0013182		0	0	0	0	0	0.0338341	0.00563901		0	0.0142954	0	0.0111657	0	0	0.00424352		0.00644102
d__Bacteria;p__Firmicutes;c__Bacilli;o__Bacillales;f__Bacillaceae;g__Amphibacillus	0	0	0	0	0	0	0		0	0	0	0	0	0	0		0	0	0	0	0	0	0		0	0	0	0	0	0	0		0	0	0	0	0	0	0		0	0	0	0	0	0	0		0
d__Bacteria;p__Proteobacteria;c__Alphaproteobacteria;o__Rhizobiales;f__Rhizobiaceae;g__uncultured	0	0	0	0	0	0	0		0	0	0	0	0	0	0		0	0	0	0	0	0	0		0	0	0	0	0	0	0		0	0	0	0	0	0	0		0	0	0	0	0	0	0		0
d__Bacteria;p__Bacteroidota;c__Bacteroidia;o__Sphingobacteriales;f__env.OPS_17;g__env.OPS_17	0	0	0	0	0	0	0		0	0	0	0	0	0	0		0	0	0	0	0	0	0		0	0	0	0	0	0	0		0	0	0	0	0	0	0		0	0	0	0	0	0	0		0
d__Bacteria;p__Firmicutes;c__Clostridia;o__Oscillospirales;f__Oscillospiraceae;g__Intestinimonas	0	0	0	0	0	0	0		0	0	0	0	0	0	0		0	0	0	0	0	0	0		0	0	0	0	0	0	0		0	0	0	0	0	0	0		0	0	0	0	0	0	0		0
d__Bacteria;p__Actinobacteriota;c__Actinobacteria;o__Micrococcales;f__Microbacteriaceae;__	0	0	0	0	0	0	0		0	0	0	0	0	0	0		0	0	0	0	0	0	0		0	0	0	0	0	0	0		0	0	0	0	0	0	0		0	0	0	0	0	0	0		0
d__Bacteria;p__Actinobacteriota;c__Actinobacteria;o__Micrococcales;f__Micrococcaceae;g__Kocuria	0	0	0	0	0	0	0		0	0	0	0	0	0	0		0	0	0	0	0	0	0		0	0	0	0	0	0	0		0	0	0	0	0	0	0		0	0	0	0	0	0	0		0
d__Bacteria;p__Actinobacteriota;c__Actinobacteria;o__Bifidobacteriales;f__Bifidobacteriaceae;g__Bifidobacterium	0	0	0	0	0.0845487	0	0.0140915		0	0	0	0	0	0	0		0	0	0	0	0	0	0		0	0	0	0	0	0	0		0	0	0	0	0	0	0		0	0	0	0	0	0	0		0
d__Bacteria;p__Firmicutes;c__Clostridia;o__Lachnospirales;f__Lachnospiraceae;g__Fusicatenibacter	0	0	0	0	0	0.125826	0.020971		0.0821478	0.0907206	0.195338	0.140118	0.0676087	0.0648438	0.106796		0.0433426	0.118985	0	0.157878	0.101652	0	0.0703095		0.0434987	0.0632736	0.0651596	0	0.0319868	0	0.0339865		0.0583509	0.0414479	0.126027	0	0.0477145	0	0.0455901		0.068306	0.0786248	0.155138	0	0	0	0.0503448		0.109497
d__Bacteria;p__Proteobacteria;c__Alphaproteobacteria;o__Rhodobacterales;f__Rhodobacteraceae;g__Falsirhodobacter	0	0	0	0	0	0	0		0	0	0	0	0	0	0		0	0	0	0	0	0	0		0	0	0	0	0	0	0		0	0	0	0	0	0	0		0	0	0	0	0	0	0		0
d__Bacteria;p__Firmicutes;c__Clostridia;o__Peptostreptococcales-Tissierellales;f__Peptostreptococcaceae;g__Intestinibacter	0	0	0	0	0	0	0		0.160562	0.149041	0.110691	0.103245	0	0.140495	0.110672		0.351075	0.0661026	0	0.221029	0	0.273075	0.15188		0.0942473	0.0830466	0.105258	0.0419096	0	0.0769458	0.0669012		0.0897706	0.0782905	0.0453698	0	0	0.0947354	0.0513611		0.0948695	0.110789	0.114072	0.0446628	0	0	0.0607323		0.0869537
d__Bacteria;p__Proteobacteria;c__Alphaproteobacteria;o__Caulobacterales;f__Caulobacteraceae;g__Brevundimonas	0	0	0	0	0	0	0		0	0	0	0	0	0	0		0	0	0	0	0	0	0		0	0	0	0	0	0	0		0	0	0	0	0	0	0		0	0	0	0	0	0.0179522	0.00299204		0
d__Bacteria;p__Firmicutes;c__Bacilli;o__Bacillales;f__Planococcaceae;g__Lysinibacillus	0	0	0	0	0	0	0		0	0	0	0	0	0	0		0	0	0	0	0	0	0		0	0	0	0	0	0	0		0	0	0	0	0	0	0		0	0	0	0	0	0	0		0
d__Bacteria;p__Desulfobacterota;c__Desulfovibrionia;o__Desulfovibrionales;f__Desulfovibrionaceae;g__uncultured	0	0	0	0	0	0	0		0	0	0	0	0	0	0		0	0	0	0	0	0	0		0	0	0	0	0	0	0		0	0	0.0252054	0	0	0	0.0042009		0	0	0	0	0	0	0		0
d__Bacteria;p__Proteobacteria;c__Alphaproteobacteria;o__Rhizobiales;f__Rhizobiaceae;g__Pseudochrobactrum	0	0	0	0	0	0	0		0	0	0	0	0	0.0216146	0.00360244		0	0	0	0	0	0	0		0	0	0	0	0	0	0		0	0	0	0	0	0	0		0	0	0	0	0	0.0957453	0.0159576		0
d__Bacteria;p__Firmicutes;c__Clostridia;o__Oscillospirales;f__Ruminococcaceae;g__Phocea	0	0	0	0	0	0.0524274	0.0087379		0	0	0	0	0	0	0		0	0	0	0	0	0	0		0	0	0	0	0	0	0		0	0	0	0	0	0	0		0	0	0	0	0	0	0		0
d__Bacteria;p__Firmicutes;c__Clostridia;o__Lachnospirales;f__Lachnospiraceae;g__Acetitomaculum	0	0	0	0	0	0	0		0	0	0	0	0	0	0		0	0	0	0	0	0	0		0.0181245	0	0	0	0	0	0.00302075		0	0	0	0	0	0	0		0.0227687	0	0	0.0223314	0	0	0.00751668		0.0225436
d__Bacteria;p__Firmicutes;c__Clostridia;o__Lachnospirales;f__Lachnospiraceae;g__Howardella	0	0	0	0	0	0	0		0	0.0453603	0.0455789	0	0.0270435	0	0.0196638		0	0.112374	0	0	0.0381194	0	0.0250823		0	0.118638	0	0	0.0685432	0	0.0311969		0	0.0782905	0.0302465	0	0.0906575	0	0.0331991		0	0.0393124	0	0	0.0302076	0	0.0115867		0
d__Bacteria;p__Actinobacteriota;c__Coriobacteriia;o__Coriobacteriales;f__Atopobiaceae;g__Libanicoccus	0	0	0	0	0	0	0		0	0	0	0	0	0	0		0	0	0	0	0	0	0		0	0	0	0	0	0	0		0	0	0	0	0	0	0		0	0.0321647	0	0	0	0	0.00536078		0
d__Bacteria;p__Firmicutes;c__Clostridia;o__Oscillospirales;f__Butyricicoccaceae;g__uncultured	0	0	0	0	0	0	0		0	0	0	0	0	0	0		0	0	0	0	0	0	0		0	0	0	0	0	0	0		0	0	0	0	0	0	0		0	0	0	0	0	0	0		0
d__Bacteria;p__Actinobacteriota;c__Actinobacteria;o__Actinomycetales;f__Actinomycetaceae;g__Actinomyces	0	0	0	0	0	0	0		0	0	0	0	0.0135217	0	0.00225362		0	0	0	0	0	0	0		0	0	0	0	0	0	0		0	0	0	0	0	0	0		0	0	0	0	0	0	0		0
d__Bacteria;p__Verrucomicrobiota;c__Lentisphaeria;o__Victivallales;f__Victivallaceae;g__Victivallaceae	0	0	0	0	0	0	0		0	0	0	0	0	0	0		0	0	0	0	0	0	0		0	0	0	0	0	0	0		0	0	0	0	0	0	0		0	0	0	0	0	0	0		0
d__Bacteria;p__Bacteroidota;c__Bacteroidia;o__Bacteroidales;f__Dysgonomonadaceae;__	0	0	0	0	0	0.0524274	0.0087379		0	0	0	0	0	0	0		0	0	0	0	0	0	0		0	0	0	0	0	0	0		0	0	0	0	0	0	0		0	0	0	0	0	0	0		0
d__Bacteria;p__Proteobacteria;c__Alphaproteobacteria;o__Rhizobiales;f__Devosiaceae;g__Devosia	0	0	0	0	0.169097	0	0.0281829		0	0	0	0	0.0473261	0	0.00788768		0	0	0	0	0	0	0		0	0	0	0	0	0	0		0	0	0	0	0	0	0		0	0	0	0	0	0.0658249	0.0109708		0
d__Bacteria;p__Firmicutes;c__Bacilli;o__Lactobacillales;f__Enterococcaceae;__	0	0	0	0	0	0	0		0	0	0	0	0	0	0		0	0	0	0	0	0	0		0	0	0	0	0	0	0		0	0	0	0	0	0	0		0	0	0	0	0	0	0		0
d__Bacteria;p__Firmicutes;c__Clostridia;o__Peptostreptococcales-Tissierellales;f__Peptostreptococcaceae;g__Acetoanaerobium	0	0	0	0	0	0	0		0	0	0	0	0	0	0		0	0	0.0614628	0	0	0	0.0102438		0	0	0	0	0	0	0		0	0	0	0	0	0	0		0	0	0	0	0	0	0		0
d__Bacteria;p__Firmicutes;c__Clostridia;o__Oscillospirales;f__Ruminococcaceae;g__Caproiciproducens	0	0	0	0	0	0	0		0	0	0	0	0	0	0		0	0	0	0	0	0	0		0	0	0	0	0	0	0		0	0	0	0	0	0	0		0	0	0	0	0	0	0		0
d__Bacteria;p__Firmicutes;c__Bacilli;o__Erysipelotrichales;f__Erysipelotrichaceae;__	0	0	0	0	0	0	0		0	0	0	0	0	0	0		0	0	0	0	0	0	0		0	0	0	0	0	0	0		0	0	0	0	0	0.0135336	0.00225561		0	0	0	0	0	0	0		0
d__Bacteria;p__Proteobacteria;c__Gammaproteobacteria;o__Burkholderiales;f__Neisseriaceae;g__Alysiella	0	0	0	0	0	0	0		0	0	0	0	0	0	0		0	0	0	0	0	0	0		0	0	0	0	0	0	0		0	0	0	0	0	0	0		0	0	0	0	0	0	0		0
d__Bacteria;p__Firmicutes;c__Clostridia;o__Oscillospirales;f__Ruminococcaceae;g__Angelakisella	0	0	0	0	0	0	0		0	0.0777605	0	0	0.0540869	0	0.0219746		0	0.0462718	0	0	0	0	0.00771197		0.0181245	0.0435006	0	0.0114299	0.0594041	0	0.0220765		0	0.0506586	0	0	0.0763432	0	0.021167		0	0.050034	0	0	0.0604151	0.0299204	0.0233949		0.012882
d__Bacteria;p__Firmicutes;c__Clostridia;o__Lachnospirales;f__Lachnospiraceae;g__[Bacteroides]_pectinophilus_group	0	0	0	0	0	0	0		0	0	0	0	0	0	0		0	0	0	0	0	0	0		0	0	0	0	0	0	0		0	0	0	0	0	0	0		0	0	0	0	0	0	0		0
d__Bacteria;p__Proteobacteria;c__Gammaproteobacteria;o__Burkholderiales;f__Alcaligenaceae;g__Alcaligenes	0	0	0	0	0	0	0		0	0	0	0	0	0	0		0	0	0	0	0	0	0		0	0	0	0	0	0	0		0	0	0	0	0	0	0		0	0	0	0	0	0	0		0
d__Bacteria;p__Actinobacteriota;c__Coriobacteriia;o__Coriobacteriales;f__Eggerthellaceae;g__Senegalimassilia	0	0	0	0	0	0	0		0	0	0	0	0	0	0		0	0	0	0	0	0	0		0	0	0	0	0	0	0		0	0	0	0	0	0	0		0	0	0	0	0	0	0		0
d__Bacteria;p__Proteobacteria;c__Alphaproteobacteria;o__Sphingomonadales;f__Sphingomonadaceae;g__Sphingopyxis	0	0	0	0	0	0	0		0	0	0	0	0	0	0		0	0	0	0	0	0	0		0	0	0	0	0	0	0		0	0	0	0	0	0	0		0	0	0	0	0	0	0		0
d__Bacteria;p__Bacteroidota;c__Bacteroidia;o__Bacteroidales;f__Marinifilaceae;g__Butyricimonas	0	0	0	0	0	0	0		0	0	0.0130225	0	0	0	0.00217042		0	0	0	0	0	0	0		0	0	0	0	0	0	0		0	0	0	0	0	0	0		0	0	0	0	0	0	0		0
d__Bacteria;p__Firmicutes;c__Clostridia;o__Lachnospirales;f__Lachnospiraceae;g__Lachnospiraceae_NK3A20_group	0	0	0.301356	0	0	0	0.050226		0	0.0842405	0.169293	0.125369	0.0338043	0.11888	0.0885978		0	0.0462718	0	0	0	0	0.00771197		0	0.0751374	0.0601474	0	0	0	0.0225475		0	0.0322373	0.0504108	0	0	0	0.0137747		0	0.0464601	0.127761	0	0	0.0478727	0.0370155		0
d__Bacteria;p__Proteobacteria;c__Alphaproteobacteria;o__Sphingomonadales;f__Sphingomonadaceae;g__Sphingomonas	0	0	0	0	0	0	0		0	0	0	0	0	0	0		0	0	0	0	0	0	0		0	0	0	0	0	0	0		0	0	0	0	0	0	0		0	0	0	0	0	0.0239363	0.00398939		0
d__Bacteria;p__Firmicutes;c__Clostridia;o__Lachnospirales;f__Lachnospiraceae;g__GCA-900066575	0	0	0	0	0	0	0		0	0	0	0	0	0	0		0	0	0	0	0	0	0		0	0	0.0451105	0	0	0	0.00751842		0	0	0	0	0	0	0		0	0	0	0	0	0	0		0
d__Bacteria;p__Proteobacteria;c__Alphaproteobacteria;o__Caulobacterales;f__Caulobacteraceae;g__uncultured	0	0	0	0	0	0.0419419	0.00699032		0	0	0	0.0589971	0	0	0.00983284		0	0	0	0	0	0	0		0	0	0	0	0	0	0		0	0	0	0	0	0	0		0	0	0	0	0	0	0		0
d__Bacteria;p__Firmicutes;c__Clostridia;o__Lachnospirales;f__Lachnospiraceae;g__XBB1006	0	0	0	0	0	0	0		0	0	0	0	0	0	0		0	0	0	0	0	0	0		0	0	0	0.0152398	0	0	0.00253997		0	0	0	0	0	0	0		0	0	0	0	0	0	0		0
d__Archaea;p__Euryarchaeota;c__Methanobacteria;o__Methanobacteriales;f__Methanobacteriaceae;g__Methanosphaera	0	0	0	0	0	0.020971	0.00349516		0.0336059	0.123121	0	0	0.0473261	0.129688	0.0556234		0	0.026441	0	0	0.0381194	0.054615	0.0198626		0.0616232	0.0870012	0	0.0876291	0.0822519	0.0947026	0.068868		0.0448853	0.0322373	0	0.159399	0.0334001	0.175937	0.0743098		0.0910747	0.0393124	0.0136886	0.115379	0.0863073	0.113698	0.0765766		0.0901742
d__Bacteria;p__Bacteroidota;c__Bacteroidia;o__Flavobacteriales;f__Flavobacteriaceae;g__Capnocytophaga	0	0	0	0	0	0	0		0	0	0	0	0	0	0		0	0	0	0	0	0	0		0	0	0	0	0	0	0		0	0	0	0	0	0	0		0	0	0	0	0	0	0		0
The top three most abundant genera in each region are highlighted in yellow
[truncated: 55 more columns]
